# Supplementary material for: Anything for a cheerio: Brown capuchins (Sapajus [Cebus] apella) consistently coordinate in an Assurance Game for unequal payoffs
Source: Am J Primatol. 2021 Aug 26;83(10):e23321. doi: 10.1002/ajp.23321 (PMC11475490; doi:10.1002/ajp.23321)
Supplement: Supplementary file 2 — Supporting information. [file AJP-83-e23321-s006.xlsx]

## Sheet: Sheet1
Supplementary Table 1
Individual and sex breakdown by group
Group	Animal	Sex
1	Griffin	Male
1	Lily	Female
1	Wren	Female
1	Widget	Female
2	Liam	Male
2	Logan	Male
2	Nkima	Male
2	Nala	Female
3	Benny	Male
3	Mason	Male
3	Gretal	Female
3	Gonzo	Female
