# Supplementary material for: Anything for a cheerio: Brown capuchins (Sapajus [Cebus] apella) consistently coordinate in an Assurance Game for unequal payoffs
Source: Am J Primatol. 2021 Aug 26;83(10):e23321. doi: 10.1002/ajp.23321 (PMC11475490; doi:10.1002/ajp.23321)
Supplement: Supplementary file 3 — Supporting information. [file AJP-83-e23321-s004.xlsx]

## Sheet: Sheet1
Supplementary Table 2 Estimated standard deviations for the contribution of the random effects for the model predicting Player 2's choice
Grouping	Effect	SD
Player ID	Intercept	1.247
Player ID	Player 1 choice	6.729e-09
Player ID	Trial number1	0
Player ID	Block number1	0.4694
Player ID	Player 2's maximum payout2	1.849e-05
Player ID	Player 1's choice:Trial number	0
Player ID	Player 1's choice:Block number	0
Player ID	Trial number:Block number	0.1879
Player ID	Player 1's choice:Player 2's maximum payout	0
Player ID	Trial number:Player 2's maximum payout	0
Player ID	Block number:Player 2's maximum payout	1.114e-05
Player ID	Player 1's choice:Trial number:Block number	0
Player ID	Player 1's choice:Trial number: Player 2's maximum payout	0
Player ID	Player 1's choice:Block number: Player 2's maximum payout	0
Player ID	Trial number:Block number: Player 2's maximum payout	0
Player ID	Player 1's choice:Trial number:Block number: Player 2's maximum payout	0
Dyad ID	Intercept	0
Dyad ID	Player 1 choice	0
Dyad ID	Trial number1	0
Dyad ID	Block number1	0.3
Dyad ID	Player 2's maximum payout2	0
Dyad ID	Player 1's choice:Trial number	0
Dyad ID	Player 1's choice:Block number	0
Dyad ID	Trial number:Block number	0.03987
Dyad ID	Player 1's choice:Player 2's maximum payout	0
Dyad ID	Trial number:Player 2's maximum payout	0
Dyad ID	Block number:Player 2's maximum payout	0
Dyad ID	Player 1's choice:Trial number:Block number	0
Dyad ID	Player 1's choice:Trial number: Player 2's maximum payout	0
Dyad ID	Player 1's choice:Block number: Player 2's maximum payout	0
Dyad ID	Trial number:Block number: Player 2's maximum payout	0.2592
Dyad ID	Player 1's choice:Trial number:Block number: Player 2's maximum payout	0
1z-transformed as reported in Table 3
2z-transformed to a mean of zero and a standard deviation (sd) of one; mean and sd of the original ranks were 2.99 and 1.00 respectively
