# Supplementary material for: Anything for a cheerio: Brown capuchins (Sapajus [Cebus] apella) consistently coordinate in an Assurance Game for unequal payoffs
Source: Am J Primatol. 2021 Aug 26;83(10):e23321. doi: 10.1002/ajp.23321 (PMC11475490; doi:10.1002/ajp.23321)
Supplement: Supplementary file 4 — Supporting information. [file AJP-83-e23321-s008.xlsx]

## Sheet: Sheet1
Supplementary Table 3 Estimated standard deviations for the contribution of the random effects for the model predicting Player 1's choice
Grouping	Effect	SD
Player ID	Intercept	6.603e-05
Player ID	Player 2 previous choice	0
Player ID	Trial number1	0
Player ID	Block number1	0
Player ID	Player 1's maximum payout2	0
Player ID	Player 2's previous choice:Trial number	0
Player ID	Player 2's previous choice:Block number	0
Player ID	Trial number:Block number	0
Player ID	Player 2's previous choice:Player 1's maximum payout	0
Player ID	Trial number:Player 1's maximum payout	0
Player ID	Block number:Player 1's maximum payout	0.711
Player ID	Player 2's previous choice:Trial number:Block number	0
Player ID	Player 2's previous choice:Trial number: Player 1's maximum payout	0
Player ID	Player 2's previous choice:Block number: Player 1's maximum payout	0
Player ID	Trial number:Block number: Player 1's maximum payout	0
Player ID	Player 2's previous choice:Trial number:Block number: Player 1's maxium payout	0
Dyad ID	Intercept	0.8857
Dyad ID	Player 2's previous choice	0
Dyad ID	Trial number1	0
Dyad ID	Block number1	0
Dyad ID	Player 1's maximum payout2	0
Dyad ID	Player 2's previous choice:Trial number	0.17
Dyad ID	Player 2's previous choice:Block number	0.2951
Dyad ID	Trial number:Block number	0.09548
Dyad ID	Player 2's previous choice:Player 1's maximum payout	0
Dyad ID	Trial number:Player 1's maximum payout	0
Dyad ID	Block number:Player 1's maximum payout	0.8413
Dyad ID	Playe 2's previous choice:Trial number:Block number	0
Dyad ID	Player 2's previous choice:Trial number: Player 1's maximum payout	0
Dyad ID	Player 2's previous choice:Block number: Player 1's maximum payout	0
Dyad ID	Trial number:Block number: Player 1's maximum payout	0
Dyad ID	Player 2's previous choice:Trial number:Block number: Player 1's maximum payout	0
1z-transformed as reported in Table 4
2z-transformed to a mean of zero and a standard deviation (sd) of one; mean and sd of the original ranks were 3.01 and 1.00 respectively
