# Supplementary material for: Anything for a cheerio: Brown capuchins (Sapajus [Cebus] apella) consistently coordinate in an Assurance Game for unequal payoffs
Source: Am J Primatol. 2021 Aug 26;83(10):e23321. doi: 10.1002/ajp.23321 (PMC11475490; doi:10.1002/ajp.23321)
Supplement: Supplementary file 5 — Supporting information. [file AJP-83-e23321-s003.xlsx]

## Sheet: Sheet1
Supplementary Table 4 Estimated standard deviations for the contribution of the random effects for the model predicting self-scratching behavior
Grouping	Effect	SD
Subject	Intercept	0.6582
Subject	Block number1	0.113
Subject	Maximum payout1	0.1699
Subject	Block number:Maximum payout	0.3988
1z-transformed as reported in Table 5
