# Supplementary material for: Anything for a cheerio: Brown capuchins (Sapajus [Cebus] apella) consistently coordinate in an Assurance Game for unequal payoffs
Source: Am J Primatol. 2021 Aug 26;83(10):e23321. doi: 10.1002/ajp.23321 (PMC11475490; doi:10.1002/ajp.23321)
Supplement: Supplementary file 8 — Supporting information. [file AJP-83-e23321-s009.xlsx]

## Sheet: S4 Assurance Game data
Pair	Player 1	Player 2	Trial	Block	Session	Player 1 Choice	Player 2 Choice	Player 1 reward	Player 2 reward	P2 max payout	Reward
Liam-Logan	Liam	Logan	1	1	1	S	H	0	1	2	Cheerios
Liam-Logan	Liam	Logan	2	1	1	H	H	1	1	2	Cheerios
Liam-Logan	Liam	Logan	3	1	1	S	S	4	2	2	Cheerios
Liam-Logan	Liam	Logan	4	1	1	H	S	1	0	2	Cheerios
Liam-Logan	Liam	Logan	5	1	1	S	S	4	2	2	Cheerios
Liam-Logan	Liam	Logan	6	1	1	H	S	1	0	2	Cheerios
Liam-Logan	Liam	Logan	7	1	1	S	S	4	2	2	Cheerios
Liam-Logan	Liam	Logan	8	1	1	S	S	4	2	2	Cheerios
Liam-Logan	Liam	Logan	9	1	1	S	H	0	1	2	Cheerios
Liam-Logan	Liam	Logan	10	1	1	S	H	0	1	2	Cheerios
Liam-Logan	Liam	Logan	11	1	1	S	S	4	2	2	Cheerios
Liam-Logan	Liam	Logan	12	1	1	S	H	0	1	2	Cheerios
Liam-Logan	Liam	Logan	13	1	1	S	S	4	2	2	Cheerios
Liam-Logan	Liam	Logan	14	1	1	H	S	1	0	2	Cheerios
Liam-Logan	Liam	Logan	15	1	1	H	S	1	0	2	Cheerios
Liam-Logan	Liam	Logan	16	1	1	S	H	0	1	2	Cheerios
Liam-Logan	Liam	Logan	17	1	1	S	S	4	2	2	Cheerios
Liam-Logan	Liam	Logan	18	1	1	S	S	4	2	2	Cheerios
Liam-Logan	Liam	Logan	19	1	1	S	S	4	2	2	Cheerios
Liam-Logan	Liam	Logan	20	1	1	S	S	4	2	2	Cheerios
Liam-Logan	Liam	Logan	21	1	1	S	H	0	1	2	Cheerios
Liam-Logan	Liam	Logan	22	1	1	S	S	4	2	2	Cheerios
Liam-Logan	Liam	Logan	23	1	1	H	S	1	0	2	Cheerios
Liam-Logan	Liam	Logan	24	1	1	S	H	0	1	2	Cheerios
Liam-Logan	Liam	Logan	25	1	1	S	S	4	2	2	Cheerios
Liam-Logan	Liam	Logan	26	1	1	S	S	4	2	2	Cheerios
Liam-Logan	Liam	Logan	27	1	1	H	H	1	1	2	Cheerios
Liam-Logan	Liam	Logan	28	1	1	H	S	1	0	2	Cheerios
Liam-Logan	Liam	Logan	29	1	1	H	S	1	0	2	Cheerios
Liam-Logan	Liam	Logan	30	1	1	H	H	1	1	2	Cheerios
Liam-Logan	Liam	Logan	31	1	1	H	H	1	1	2	Cheerios
Liam-Logan	Liam	Logan	32	1	1	H	S	1	0	2	Cheerios
Liam-Logan	Liam	Logan	33	1	1	S	H	0	1	2	Cheerios
Liam-Logan	Liam	Logan	34	1	1	H	S	1	0	2	Cheerios
Liam-Logan	Liam	Logan	35	1	1	H	H	1	1	2	Cheerios
Liam-Logan	Liam	Logan	36	1	1	H	H	1	1	2	Cheerios
Liam-Logan	Liam	Logan	37	1	1	S	S	4	2	2	Cheerios
Liam-Logan	Liam	Logan	38	1	1	S	H	0	1	2	Cheerios
Liam-Logan	Liam	Logan	39	1	1	S	S	4	2	2	Cheerios
Liam-Logan	Liam	Logan	40	1	1	H	S	1	0	2	Cheerios
Liam-Logan	Liam	Logan	1	1	2	S	H	0	1	2	Cheerios
Liam-Logan	Liam	Logan	2	1	2	S	S	4	2	2	Cheerios
Liam-Logan	Liam	Logan	3	1	2	H	S	1	0	2	Cheerios
Liam-Logan	Liam	Logan	4	1	2	S	S	4	2	2	Cheerios
Liam-Logan	Liam	Logan	5	1	2	S	S	4	2	2	Cheerios
Liam-Logan	Liam	Logan	6	1	2	H	S	1	0	2	Cheerios
Liam-Logan	Liam	Logan	7	1	2	S	S	4	2	2	Cheerios
Liam-Logan	Liam	Logan	8	1	2	S	S	4	2	2	Cheerios
Liam-Logan	Liam	Logan	9	1	2	S	H	0	1	2	Cheerios
Liam-Logan	Liam	Logan	10	1	2	H	S	1	0	2	Cheerios
Liam-Logan	Liam	Logan	11	1	2	H	S	1	0	2	Cheerios
Liam-Logan	Liam	Logan	12	1	2	H	S	1	0	2	Cheerios
Liam-Logan	Liam	Logan	13	1	2	S	S	4	2	2	Cheerios
Liam-Logan	Liam	Logan	14	1	2	S	S	4	2	2	Cheerios
Liam-Logan	Liam	Logan	15	1	2	H	S	1	0	2	Cheerios
Liam-Logan	Liam	Logan	16	1	2	S	H	0	1	2	Cheerios
Liam-Logan	Liam	Logan	17	1	2	S	S	4	2	2	Cheerios
Liam-Logan	Liam	Logan	18	1	2	H	S	1	0	2	Cheerios
Liam-Logan	Liam	Logan	19	1	2	S	S	4	2	2	Cheerios
Liam-Logan	Liam	Logan	20	1	2	H	S	1	0	2	Cheerios
Liam-Logan	Liam	Logan	21	1	2	H	S	1	0	2	Cheerios
Liam-Logan	Liam	Logan	22	1	2	H	S	1	0	2	Cheerios
Liam-Logan	Liam	Logan	23	1	2	H	S	1	0	2	Cheerios
Liam-Logan	Liam	Logan	24	1	2	H	S	1	0	2	Cheerios
Liam-Logan	Liam	Logan	25	1	2	H	S	1	0	2	Cheerios
Liam-Logan	Liam	Logan	26	1	2	H	S	1	0	2	Cheerios
Liam-Logan	Liam	Logan	27	1	2	S	S	4	2	2	Cheerios
Liam-Logan	Liam	Logan	28	1	2	S	S	4	2	2	Cheerios
Liam-Logan	Liam	Logan	29	1	2	H	S	1	0	2	Cheerios
Liam-Logan	Liam	Logan	30	1	2	H	S	1	0	2	Cheerios
Liam-Logan	Liam	Logan	31	1	2	H	H	1	1	2	Cheerios
Liam-Logan	Liam	Logan	32	1	2	S	S	4	2	2	Cheerios
Liam-Logan	Liam	Logan	33	1	2	S	S	4	2	2	Cheerios
Liam-Logan	Liam	Logan	34	1	2	H	S	1	0	2	Cheerios
Liam-Logan	Liam	Logan	35	1	2	S	S	4	2	2	Cheerios
Liam-Logan	Liam	Logan	36	1	2	S	S	4	2	2	Cheerios
Liam-Logan	Liam	Logan	37	1	2	S	S	4	2	2	Cheerios
Liam-Logan	Liam	Logan	38	1	2	S	H	0	1	2	Cheerios
Liam-Logan	Liam	Logan	39	1	2	S	S	4	2	2	Cheerios
Liam-Logan	Liam	Logan	40	1	2	S	S	4	2	2	Cheerios
Liam-Logan	Liam	Logan	1	1	3	H	S	1	0	2	Cheerios
Liam-Logan	Liam	Logan	2	1	3	S	S	4	2	2	Cheerios
Liam-Logan	Liam	Logan	3	1	3	H	H	1	1	2	Cheerios
Liam-Logan	Liam	Logan	4	1	3	H	S	1	0	2	Cheerios
Liam-Logan	Liam	Logan	5	1	3	H	S	1	0	2	Cheerios
Liam-Logan	Liam	Logan	6	1	3	H	S	1	0	2	Cheerios
Liam-Logan	Liam	Logan	7	1	3	H	S	1	0	2	Cheerios
Liam-Logan	Liam	Logan	8	1	3	H	S	1	0	2	Cheerios
Liam-Logan	Liam	Logan	9	1	3	H	S	1	0	2	Cheerios
Liam-Logan	Liam	Logan	10	1	3	H	S	1	0	2	Cheerios
Liam-Logan	Liam	Logan	11	1	3	H	S	1	0	2	Cheerios
Liam-Logan	Liam	Logan	12	1	3	S	S	4	2	2	Cheerios
Liam-Logan	Liam	Logan	13	1	3	S	S	4	2	2	Cheerios
Liam-Logan	Liam	Logan	14	1	3	H	S	1	0	2	Cheerios
Liam-Logan	Liam	Logan	15	1	3	H	S	1	0	2	Cheerios
Liam-Logan	Liam	Logan	16	1	3	H	S	1	0	2	Cheerios
Liam-Logan	Liam	Logan	17	1	3	H	S	1	0	2	Cheerios
Liam-Logan	Liam	Logan	18	1	3	S	H	0	1	2	Cheerios
Liam-Logan	Liam	Logan	19	1	3	S	S	4	2	2	Cheerios
Liam-Logan	Liam	Logan	20	1	3	S	H	0	1	2	Cheerios
Liam-Logan	Liam	Logan	21	1	3	S	S	4	2	2	Cheerios
Liam-Logan	Liam	Logan	22	1	3	S	S	4	2	2	Cheerios
Liam-Logan	Liam	Logan	23	1	3	S	S	4	2	2	Cheerios
Liam-Logan	Liam	Logan	24	1	3	S	S	4	2	2	Cheerios
Liam-Logan	Liam	Logan	25	1	3	S	S	4	2	2	Cheerios
Liam-Logan	Liam	Logan	26	1	3	S	S	4	2	2	Cheerios
Liam-Logan	Liam	Logan	27	1	3	S	H	0	1	2	Cheerios
Liam-Logan	Liam	Logan	28	1	3	H	S	1	0	2	Cheerios
Liam-Logan	Liam	Logan	29	1	3	S	S	4	2	2	Cheerios
Liam-Logan	Liam	Logan	30	1	3	S	H	0	1	2	Cheerios
Liam-Logan	Liam	Logan	31	1	3	H	S	1	0	2	Cheerios
Liam-Logan	Liam	Logan	32	1	3	S	S	4	2	2	Cheerios
Liam-Logan	Liam	Logan	33	1	3	S	S	4	2	2	Cheerios
Liam-Logan	Liam	Logan	34	1	3	S	S	4	2	2	Cheerios
Liam-Logan	Liam	Logan	35	1	3	S	S	4	2	2	Cheerios
Liam-Logan	Liam	Logan	36	1	3	S	S	4	2	2	Cheerios
Liam-Logan	Liam	Logan	37	1	3	S	S	4	2	2	Cheerios
Liam-Logan	Liam	Logan	38	1	3	S	S	4	2	2	Cheerios
Liam-Logan	Liam	Logan	39	1	3	S	S	4	2	2	Cheerios
Liam-Logan	Liam	Logan	40	1	3	S	S	4	2	2	Cheerios
Liam-Logan	Liam	Logan	1	1	4	S	S	4	2	2	Cheerios
Liam-Logan	Liam	Logan	2	1	4	S	S	4	2	2	Cheerios
Liam-Logan	Liam	Logan	3	1	4	S	S	4	2	2	Cheerios
Liam-Logan	Liam	Logan	4	1	4	S	S	4	2	2	Cheerios
Liam-Logan	Liam	Logan	5	1	4	S	S	4	2	2	Cheerios
Liam-Logan	Liam	Logan	6	1	4	S	S	4	2	2	Cheerios
Liam-Logan	Liam	Logan	7	1	4	H	H	1	1	2	Cheerios
Liam-Logan	Liam	Logan	8	1	4	S	S	4	2	2	Cheerios
Liam-Logan	Liam	Logan	9	1	4	S	S	4	2	2	Cheerios
Liam-Logan	Liam	Logan	10	1	4	S	S	4	2	2	Cheerios
Liam-Logan	Liam	Logan	11	1	4	H	S	1	0	2	Cheerios
Liam-Logan	Liam	Logan	12	1	4	S	H	0	1	2	Cheerios
Liam-Logan	Liam	Logan	13	1	4	S	S	4	2	2	Cheerios
Liam-Logan	Liam	Logan	14	1	4	S	H	0	1	2	Cheerios
Liam-Logan	Liam	Logan	15	1	4	S	H	0	1	2	Cheerios
Liam-Logan	Liam	Logan	16	1	4	H	S	1	0	2	Cheerios
Liam-Logan	Liam	Logan	17	1	4	S	S	4	2	2	Cheerios
Liam-Logan	Liam	Logan	18	1	4	S	S	4	2	2	Cheerios
Liam-Logan	Liam	Logan	19	1	4	S	S	4	2	2	Cheerios
Liam-Logan	Liam	Logan	20	1	4	H	H	1	1	2	Cheerios
Liam-Logan	Liam	Logan	21	1	4	H	S	1	0	2	Cheerios
Liam-Logan	Liam	Logan	22	1	4	S	S	4	2	2	Cheerios
Liam-Logan	Liam	Logan	23	1	4	S	S	4	2	2	Cheerios
Liam-Logan	Liam	Logan	24	1	4	S	S	4	2	2	Cheerios
Liam-Logan	Liam	Logan	25	1	4	S	S	4	2	2	Cheerios
Liam-Logan	Liam	Logan	26	1	4	S	S	4	2	2	Cheerios
Liam-Logan	Liam	Logan	27	1	4	S	S	4	2	2	Cheerios
Liam-Logan	Liam	Logan	28	1	4	S	S	4	2	2	Cheerios
Liam-Logan	Liam	Logan	29	1	4	S	S	4	2	2	Cheerios
Liam-Logan	Liam	Logan	30	1	4	S	H	0	1	2	Cheerios
Liam-Logan	Liam	Logan	31	1	4	S	H	0	1	2	Cheerios
Liam-Logan	Liam	Logan	32	1	4	S	H	0	1	2	Cheerios
Liam-Logan	Liam	Logan	33	1	4	S	H	0	1	2	Cheerios
Liam-Logan	Liam	Logan	34	1	4	S	S	4	2	2	Cheerios
Liam-Logan	Liam	Logan	35	1	4	S	S	4	2	2	Cheerios
Liam-Logan	Liam	Logan	36	1	4	S	S	4	2	2	Cheerios
Liam-Logan	Liam	Logan	37	1	4	S	S	4	2	2	Cheerios
Liam-Logan	Liam	Logan	38	1	4	S	H	0	1	2	Cheerios
Liam-Logan	Liam	Logan	39	1	4	S	S	4	2	2	Cheerios
Liam-Logan	Liam	Logan	40	1	4	S	H	0	1	2	Cheerios
Liam-Logan	Liam	Logan	1	1	5	S	H	0	1	2	Cheerios
Liam-Logan	Liam	Logan	2	1	5	S	S	4	2	2	Cheerios
Liam-Logan	Liam	Logan	3	1	5	S	H	0	1	2	Cheerios
Liam-Logan	Liam	Logan	4	1	5	S	S	4	2	2	Cheerios
Liam-Logan	Liam	Logan	5	1	5	S	H	0	1	2	Cheerios
Liam-Logan	Liam	Logan	6	1	5	H	S	1	0	2	Cheerios
Liam-Logan	Liam	Logan	7	1	5	S	S	4	2	2	Cheerios
Liam-Logan	Liam	Logan	8	1	5	S	S	4	2	2	Cheerios
Liam-Logan	Liam	Logan	9	1	5	S	S	4	2	2	Cheerios
Liam-Logan	Liam	Logan	10	1	5	S	S	4	2	2	Cheerios
Liam-Logan	Liam	Logan	11	1	5	S	S	4	2	2	Cheerios
Liam-Logan	Liam	Logan	12	1	5	S	S	4	2	2	Cheerios
Liam-Logan	Liam	Logan	13	1	5	S	S	4	2	2	Cheerios
Liam-Logan	Liam	Logan	14	1	5	S	S	4	2	2	Cheerios
Liam-Logan	Liam	Logan	15	1	5	S	S	4	2	2	Cheerios
Liam-Logan	Liam	Logan	16	1	5	S	S	4	2	2	Cheerios
Liam-Logan	Liam	Logan	17	1	5	S	S	4	2	2	Cheerios
Liam-Logan	Liam	Logan	18	1	5	S	S	4	2	2	Cheerios
Liam-Logan	Liam	Logan	19	1	5	S	S	4	2	2	Cheerios
Liam-Logan	Liam	Logan	20	1	5	S	H	0	1	2	Cheerios
Liam-Logan	Liam	Logan	21	1	5	S	S	4	2	2	Cheerios
Liam-Logan	Liam	Logan	22	1	5	H	S	1	0	2	Cheerios
Liam-Logan	Liam	Logan	23	1	5	S	S	4	2	2	Cheerios
Liam-Logan	Liam	Logan	24	1	5	S	S	4	2	2	Cheerios
Liam-Logan	Liam	Logan	25	1	5	S	H	0	1	2	Cheerios
Liam-Logan	Liam	Logan	26	1	5	S	S	4	2	2	Cheerios
Liam-Logan	Liam	Logan	27	1	5	S	S	4	2	2	Cheerios
Liam-Logan	Liam	Logan	28	1	5	S	S	4	2	2	Cheerios
Liam-Logan	Liam	Logan	29	1	5	S	H	0	1	2	Cheerios
Liam-Logan	Liam	Logan	30	1	5	S	S	4	2	2	Cheerios
Liam-Logan	Liam	Logan	31	1	5	S	S	4	2	2	Cheerios
Liam-Logan	Liam	Logan	32	1	5	S	H	0	1	2	Cheerios
Liam-Logan	Liam	Logan	33	1	5	S	H	0	1	2	Cheerios
Liam-Logan	Liam	Logan	34	1	5	S	S	4	2	2	Cheerios
Liam-Logan	Liam	Logan	35	1	5	S	S	4	2	2	Cheerios
Liam-Logan	Liam	Logan	36	1	5	S	S	4	2	2	Cheerios
Liam-Logan	Liam	Logan	37	1	5	S	S	4	2	2	Cheerios
Liam-Logan	Liam	Logan	38	1	5	S	S	4	2	2	Cheerios
Liam-Logan	Liam	Logan	39	1	5	S	S	4	2	2	Cheerios
Liam-Logan	Liam	Logan	40	1	5	S	S	4	2	2	Cheerios
Liam-Logan	Logan	Liam	1	2	6	S	S	2	4	4	Cheerios
Liam-Logan	Logan	Liam	2	2	6	S	S	2	4	4	Cheerios
Liam-Logan	Logan	Liam	3	2	6	S	S	2	4	4	Cheerios
Liam-Logan	Logan	Liam	4	2	6	S	S	2	4	4	Cheerios
Liam-Logan	Logan	Liam	5	2	6	S	S	2	4	4	Cheerios
Liam-Logan	Logan	Liam	6	2	6	S	S	2	4	4	Cheerios
Liam-Logan	Logan	Liam	7	2	6	S	S	2	4	4	Cheerios
Liam-Logan	Logan	Liam	8	2	6	S	S	2	4	4	Cheerios
Liam-Logan	Logan	Liam	9	2	6	S	S	2	4	4	Cheerios
Liam-Logan	Logan	Liam	10	2	6	S	S	2	4	4	Cheerios
Liam-Logan	Logan	Liam	11	2	6	H	S	1	0	4	Cheerios
Liam-Logan	Logan	Liam	12	2	6	S	S	2	4	4	Cheerios
Liam-Logan	Logan	Liam	13	2	6	H	S	1	0	4	Cheerios
Liam-Logan	Logan	Liam	14	2	6	H	S	1	0	4	Cheerios
Liam-Logan	Logan	Liam	15	2	6	S	S	2	4	4	Cheerios
Liam-Logan	Logan	Liam	16	2	6	S	S	2	4	4	Cheerios
Liam-Logan	Logan	Liam	17	2	6	S	S	2	4	4	Cheerios
Liam-Logan	Logan	Liam	18	2	6	S	S	2	4	4	Cheerios
Liam-Logan	Logan	Liam	19	2	6	S	S	2	4	4	Cheerios
Liam-Logan	Logan	Liam	20	2	6	S	S	2	4	4	Cheerios
Liam-Logan	Logan	Liam	21	2	6	S	S	2	4	4	Cheerios
Liam-Logan	Logan	Liam	22	2	6	S	S	2	4	4	Cheerios
Liam-Logan	Logan	Liam	23	2	6	S	S	2	4	4	Cheerios
Liam-Logan	Logan	Liam	24	2	6	S	H	0	1	4	Cheerios
Liam-Logan	Logan	Liam	25	2	6	S	S	2	4	4	Cheerios
Liam-Logan	Logan	Liam	26	2	6	S	S	2	4	4	Cheerios
Liam-Logan	Logan	Liam	27	2	6	S	S	2	4	4	Cheerios
Liam-Logan	Logan	Liam	28	2	6	S	S	2	4	4	Cheerios
Liam-Logan	Logan	Liam	29	2	6	S	S	2	4	4	Cheerios
Liam-Logan	Logan	Liam	30	2	6	S	S	2	4	4	Cheerios
Liam-Logan	Logan	Liam	31	2	6	S	S	2	4	4	Cheerios
Liam-Logan	Logan	Liam	32	2	6	S	S	2	4	4	Cheerios
Liam-Logan	Logan	Liam	33	2	6	S	S	2	4	4	Cheerios
Liam-Logan	Logan	Liam	34	2	6	S	S	2	4	4	Cheerios
Liam-Logan	Logan	Liam	35	2	6	S	S	2	4	4	Cheerios
Liam-Logan	Logan	Liam	36	2	6	S	S	2	4	4	Cheerios
Liam-Logan	Logan	Liam	37	2	6	S	S	2	4	4	Cheerios
Liam-Logan	Logan	Liam	38	2	6	S	S	2	4	4	Cheerios
Liam-Logan	Logan	Liam	39	2	6	S	S	2	4	4	Cheerios
Liam-Logan	Logan	Liam	40	2	6	S	S	2	4	4	Cheerios
Liam-Logan	Logan	Liam	1	2	7	S	S	2	4	4	Cheerios
Liam-Logan	Logan	Liam	2	2	7	S	S	2	4	4	Cheerios
Liam-Logan	Logan	Liam	3	2	7	S	S	2	4	4	Cheerios
Liam-Logan	Logan	Liam	4	2	7	S	S	2	4	4	Cheerios
Liam-Logan	Logan	Liam	5	2	7	S	S	2	4	4	Cheerios
Liam-Logan	Logan	Liam	6	2	7	S	S	2	4	4	Cheerios
Liam-Logan	Logan	Liam	7	2	7	S	S	2	4	4	Cheerios
Liam-Logan	Logan	Liam	8	2	7	S	S	2	4	4	Cheerios
Liam-Logan	Logan	Liam	9	2	7	S	S	2	4	4	Cheerios
Liam-Logan	Logan	Liam	10	2	7	S	S	2	4	4	Cheerios
Liam-Logan	Logan	Liam	11	2	7	S	S	2	4	4	Cheerios
Liam-Logan	Logan	Liam	12	2	7	H	S	1	0	4	Cheerios
Liam-Logan	Logan	Liam	13	2	7	S	S	2	4	4	Cheerios
Liam-Logan	Logan	Liam	14	2	7	S	S	2	4	4	Cheerios
Liam-Logan	Logan	Liam	15	2	7	S	S	2	4	4	Cheerios
Liam-Logan	Logan	Liam	16	2	7	S	S	2	4	4	Cheerios
Liam-Logan	Logan	Liam	17	2	7	S	S	2	4	4	Cheerios
Liam-Logan	Logan	Liam	18	2	7	S	S	2	4	4	Cheerios
Liam-Logan	Logan	Liam	19	2	7	S	S	2	4	4	Cheerios
Liam-Logan	Logan	Liam	20	2	7	S	S	2	4	4	Cheerios
Liam-Logan	Logan	Liam	21	2	7	S	S	2	4	4	Cheerios
Liam-Logan	Logan	Liam	22	2	7	S	S	2	4	4	Cheerios
Liam-Logan	Logan	Liam	23	2	7	S	S	2	4	4	Cheerios
Liam-Logan	Logan	Liam	24	2	7	S	S	2	4	4	Cheerios
Liam-Logan	Logan	Liam	25	2	7	S	S	2	4	4	Cheerios
Liam-Logan	Logan	Liam	26	2	7	S	S	2	4	4	Cheerios
Liam-Logan	Logan	Liam	27	2	7	S	S	2	4	4	Cheerios
Liam-Logan	Logan	Liam	28	2	7	S	S	2	4	4	Cheerios
Liam-Logan	Logan	Liam	29	2	7	S	S	2	4	4	Cheerios
Liam-Logan	Logan	Liam	30	2	7	S	S	2	4	4	Cheerios
Liam-Logan	Logan	Liam	31	2	7	H	S	1	0	4	Cheerios
Liam-Logan	Logan	Liam	32	2	7	S	S	2	4	4	Cheerios
Liam-Logan	Logan	Liam	33	2	7	S	S	2	4	4	Cheerios
Liam-Logan	Logan	Liam	34	2	7	S	S	2	4	4	Cheerios
Liam-Logan	Logan	Liam	35	2	7	S	S	2	4	4	Cheerios
Liam-Logan	Logan	Liam	36	2	7	S	S	2	4	4	Cheerios
Liam-Logan	Logan	Liam	37	2	7	H	S	1	0	4	Cheerios
Liam-Logan	Logan	Liam	38	2	7	S	S	2	4	4	Cheerios
Liam-Logan	Logan	Liam	39	2	7	S	S	2	4	4	Cheerios
Liam-Logan	Logan	Liam	40	2	7	S	S	2	4	4	Cheerios
Liam-Logan	Logan	Liam	1	2	8	S	S	2	4	4	Cheerios
Liam-Logan	Logan	Liam	2	2	8	S	S	2	4	4	Cheerios
Liam-Logan	Logan	Liam	3	2	8	S	S	2	4	4	Cheerios
Liam-Logan	Logan	Liam	4	2	8	S	S	2	4	4	Cheerios
Liam-Logan	Logan	Liam	5	2	8	S	S	2	4	4	Cheerios
Liam-Logan	Logan	Liam	6	2	8	S	S	2	4	4	Cheerios
Liam-Logan	Logan	Liam	7	2	8	S	S	2	4	4	Cheerios
Liam-Logan	Logan	Liam	8	2	8	S	S	2	4	4	Cheerios
Liam-Logan	Logan	Liam	9	2	8	H	S	1	0	4	Cheerios
Liam-Logan	Logan	Liam	10	2	8	S	S	2	4	4	Cheerios
Liam-Logan	Logan	Liam	11	2	8	H	S	1	0	4	Cheerios
Liam-Logan	Logan	Liam	12	2	8	S	S	2	4	4	Cheerios
Liam-Logan	Logan	Liam	13	2	8	S	S	2	4	4	Cheerios
Liam-Logan	Logan	Liam	14	2	8	S	S	2	4	4	Cheerios
Liam-Logan	Logan	Liam	15	2	8	S	S	2	4	4	Cheerios
Liam-Logan	Logan	Liam	16	2	8	S	S	2	4	4	Cheerios
Liam-Logan	Logan	Liam	17	2	8	S	S	2	4	4	Cheerios
Liam-Logan	Logan	Liam	18	2	8	S	S	2	4	4	Cheerios
Liam-Logan	Logan	Liam	19	2	8	S	S	2	4	4	Cheerios
Liam-Logan	Logan	Liam	20	2	8	S	S	2	4	4	Cheerios
Liam-Logan	Logan	Liam	21	2	8	H	S	1	0	4	Cheerios
Liam-Logan	Logan	Liam	22	2	8	S	S	2	4	4	Cheerios
Liam-Logan	Logan	Liam	23	2	8	S	S	2	4	4	Cheerios
Liam-Logan	Logan	Liam	24	2	8	S	S	2	4	4	Cheerios
Liam-Logan	Logan	Liam	25	2	8	S	S	2	4	4	Cheerios
Liam-Logan	Logan	Liam	26	2	8	S	S	2	4	4	Cheerios
Liam-Logan	Logan	Liam	27	2	8	S	S	2	4	4	Cheerios
Liam-Logan	Logan	Liam	28	2	8	S	S	2	4	4	Cheerios
Liam-Logan	Logan	Liam	29	2	8	S	S	2	4	4	Cheerios
Liam-Logan	Logan	Liam	30	2	8	S	S	2	4	4	Cheerios
Liam-Logan	Logan	Liam	31	2	8	S	S	2	4	4	Cheerios
Liam-Logan	Logan	Liam	32	2	8	S	S	2	4	4	Cheerios
Liam-Logan	Logan	Liam	33	2	8	S	S	2	4	4	Cheerios
Liam-Logan	Logan	Liam	34	2	8	S	S	2	4	4	Cheerios
Liam-Logan	Logan	Liam	35	2	8	S	S	2	4	4	Cheerios
Liam-Logan	Logan	Liam	36	2	8	S	S	2	4	4	Cheerios
Liam-Logan	Logan	Liam	37	2	8	S	S	2	4	4	Cheerios
Liam-Logan	Logan	Liam	38	2	8	H	S	1	0	4	Cheerios
Liam-Logan	Logan	Liam	39	2	8	S	S	2	4	4	Cheerios
Liam-Logan	Logan	Liam	40	2	8	S	S	2	4	4	Cheerios
Liam-Logan	Logan	Liam	1	2	9	S	S	2	4	4	Cheerios
Liam-Logan	Logan	Liam	2	2	9	S	S	2	4	4	Cheerios
Liam-Logan	Logan	Liam	3	2	9	S	S	2	4	4	Cheerios
Liam-Logan	Logan	Liam	4	2	9	S	S	2	4	4	Cheerios
Liam-Logan	Logan	Liam	5	2	9	S	S	2	4	4	Cheerios
Liam-Logan	Logan	Liam	6	2	9	S	S	2	4	4	Cheerios
Liam-Logan	Logan	Liam	7	2	9	S	H	0	1	4	Cheerios
Liam-Logan	Logan	Liam	8	2	9	S	S	2	4	4	Cheerios
Liam-Logan	Logan	Liam	9	2	9	S	S	2	4	4	Cheerios
Liam-Logan	Logan	Liam	10	2	9	S	S	2	4	4	Cheerios
Liam-Logan	Logan	Liam	11	2	9	S	S	2	4	4	Cheerios
Liam-Logan	Logan	Liam	12	2	9	S	S	2	4	4	Cheerios
Liam-Logan	Logan	Liam	13	2	9	H	S	1	0	4	Cheerios
Liam-Logan	Logan	Liam	14	2	9	S	S	2	4	4	Cheerios
Liam-Logan	Logan	Liam	15	2	9	S	S	2	4	4	Cheerios
Liam-Logan	Logan	Liam	16	2	9	S	S	2	4	4	Cheerios
Liam-Logan	Logan	Liam	17	2	9	S	S	2	4	4	Cheerios
Liam-Logan	Logan	Liam	18	2	9	S	S	2	4	4	Cheerios
Liam-Logan	Logan	Liam	19	2	9	S	S	2	4	4	Cheerios
Liam-Logan	Logan	Liam	20	2	9	S	S	2	4	4	Cheerios
Liam-Logan	Logan	Liam	21	2	9	H	S	1	0	4	Cheerios
Liam-Logan	Logan	Liam	22	2	9	S	S	2	4	4	Cheerios
Liam-Logan	Logan	Liam	23	2	9	S	S	2	4	4	Cheerios
Liam-Logan	Logan	Liam	24	2	9	S	S	2	4	4	Cheerios
Liam-Logan	Logan	Liam	25	2	9	S	S	2	4	4	Cheerios
Liam-Logan	Logan	Liam	26	2	9	S	S	2	4	4	Cheerios
Liam-Logan	Logan	Liam	27	2	9	S	S	2	4	4	Cheerios
Liam-Logan	Logan	Liam	28	2	9	S	S	2	4	4	Cheerios
Liam-Logan	Logan	Liam	29	2	9	S	S	2	4	4	Cheerios
Liam-Logan	Logan	Liam	30	2	9	S	S	2	4	4	Cheerios
Liam-Logan	Logan	Liam	31	2	9	S	S	2	4	4	Cheerios
Liam-Logan	Logan	Liam	32	2	9	S	S	2	4	4	Cheerios
Liam-Logan	Logan	Liam	33	2	9	S	S	2	4	4	Cheerios
Liam-Logan	Logan	Liam	34	2	9	S	S	2	4	4	Cheerios
Liam-Logan	Logan	Liam	35	2	9	S	S	2	4	4	Cheerios
Liam-Logan	Logan	Liam	36	2	9	S	H	0	1	4	Cheerios
Liam-Logan	Logan	Liam	37	2	9	S	S	2	4	4	Cheerios
Liam-Logan	Logan	Liam	38	2	9	S	S	2	4	4	Cheerios
Liam-Logan	Logan	Liam	39	2	9	S	S	2	4	4	Cheerios
Liam-Logan	Logan	Liam	40	2	9	S	S	2	4	4	Cheerios
Liam-Logan	Logan	Liam	1	2	10	S	S	2	4	4	Cheerios
Liam-Logan	Logan	Liam	2	2	10	S	S	2	4	4	Cheerios
Liam-Logan	Logan	Liam	3	2	10	S	S	2	4	4	Cheerios
Liam-Logan	Logan	Liam	4	2	10	S	S	2	4	4	Cheerios
Liam-Logan	Logan	Liam	5	2	10	S	S	2	4	4	Cheerios
Liam-Logan	Logan	Liam	6	2	10	H	S	1	0	4	Cheerios
Liam-Logan	Logan	Liam	7	2	10	S	S	2	4	4	Cheerios
Liam-Logan	Logan	Liam	8	2	10	S	S	2	4	4	Cheerios
Liam-Logan	Logan	Liam	9	2	10	S	S	2	4	4	Cheerios
Liam-Logan	Logan	Liam	10	2	10	S	S	2	4	4	Cheerios
Liam-Logan	Logan	Liam	11	2	10	S	H	0	1	4	Cheerios
Liam-Logan	Logan	Liam	12	2	10	S	S	2	4	4	Cheerios
Liam-Logan	Logan	Liam	13	2	10	S	S	2	4	4	Cheerios
Liam-Logan	Logan	Liam	14	2	10	S	S	2	4	4	Cheerios
Liam-Logan	Logan	Liam	15	2	10	S	S	2	4	4	Cheerios
Liam-Logan	Logan	Liam	16	2	10	S	S	2	4	4	Cheerios
Liam-Logan	Logan	Liam	17	2	10	S	S	2	4	4	Cheerios
Liam-Logan	Logan	Liam	18	2	10	S	S	2	4	4	Cheerios
Liam-Logan	Logan	Liam	19	2	10	S	S	2	4	4	Cheerios
Liam-Logan	Logan	Liam	20	2	10	S	S	2	4	4	Cheerios
Liam-Logan	Logan	Liam	21	2	10	S	S	2	4	4	Cheerios
Liam-Logan	Logan	Liam	22	2	10	S	S	2	4	4	Cheerios
Liam-Logan	Logan	Liam	23	2	10	S	H	0	1	4	Cheerios
Liam-Logan	Logan	Liam	24	2	10	S	S	2	4	4	Cheerios
Liam-Logan	Logan	Liam	25	2	10	S	S	2	4	4	Cheerios
Liam-Logan	Logan	Liam	26	2	10	S	S	2	4	4	Cheerios
Liam-Logan	Logan	Liam	27	2	10	S	S	2	4	4	Cheerios
Liam-Logan	Logan	Liam	28	2	10	S	S	2	4	4	Cheerios
Liam-Logan	Logan	Liam	29	2	10	H	S	1	0	4	Cheerios
Liam-Logan	Logan	Liam	30	2	10	S	S	2	4	4	Cheerios
Liam-Logan	Logan	Liam	31	2	10	S	S	2	4	4	Cheerios
Liam-Logan	Logan	Liam	32	2	10	S	S	2	4	4	Cheerios
Liam-Logan	Logan	Liam	33	2	10	S	S	2	4	4	Cheerios
Liam-Logan	Logan	Liam	34	2	10	S	S	2	4	4	Cheerios
Liam-Logan	Logan	Liam	35	2	10	S	S	2	4	4	Cheerios
Liam-Logan	Logan	Liam	36	2	10	S	S	2	4	4	Cheerios
Liam-Logan	Logan	Liam	37	2	10	S	S	2	4	4	Cheerios
Liam-Logan	Logan	Liam	38	2	10	S	S	2	4	4	Cheerios
Liam-Logan	Logan	Liam	39	2	10	S	S	2	4	4	Cheerios
Liam-Logan	Logan	Liam	40	2	10	S	S	2	4	4	Cheerios
Liam-Logan	Logan	Liam	1	3	11	H	S	1	0	2	Cheerios
Liam-Logan	Logan	Liam	2	3	11	S	S	4	2	2	Cheerios
Liam-Logan	Logan	Liam	3	3	11	S	S	4	2	2	Cheerios
Liam-Logan	Logan	Liam	4	3	11	S	S	4	2	2	Cheerios
Liam-Logan	Logan	Liam	5	3	11	S	S	4	2	2	Cheerios
Liam-Logan	Logan	Liam	6	3	11	S	S	4	2	2	Cheerios
Liam-Logan	Logan	Liam	7	3	11	S	S	4	2	2	Cheerios
Liam-Logan	Logan	Liam	8	3	11	S	S	4	2	2	Cheerios
Liam-Logan	Logan	Liam	9	3	11	S	S	4	2	2	Cheerios
Liam-Logan	Logan	Liam	10	3	11	S	S	4	2	2	Cheerios
Liam-Logan	Logan	Liam	11	3	11	S	S	4	2	2	Cheerios
Liam-Logan	Logan	Liam	12	3	11	S	S	4	2	2	Cheerios
Liam-Logan	Logan	Liam	13	3	11	S	S	4	2	2	Cheerios
Liam-Logan	Logan	Liam	14	3	11	S	S	4	2	2	Cheerios
Liam-Logan	Logan	Liam	15	3	11	S	S	4	2	2	Cheerios
Liam-Logan	Logan	Liam	16	3	11	S	S	4	2	2	Cheerios
Liam-Logan	Logan	Liam	17	3	11	S	S	4	2	2	Cheerios
Liam-Logan	Logan	Liam	18	3	11	S	S	4	2	2	Cheerios
Liam-Logan	Logan	Liam	19	3	11	S	S	4	2	2	Cheerios
Liam-Logan	Logan	Liam	20	3	11	S	S	4	2	2	Cheerios
Liam-Logan	Logan	Liam	21	3	11	S	S	4	2	2	Cheerios
Liam-Logan	Logan	Liam	22	3	11	S	S	4	2	2	Cheerios
Liam-Logan	Logan	Liam	23	3	11	S	S	4	2	2	Cheerios
Liam-Logan	Logan	Liam	24	3	11	S	S	4	2	2	Cheerios
Liam-Logan	Logan	Liam	25	3	11	S	S	4	2	2	Cheerios
Liam-Logan	Logan	Liam	26	3	11	S	S	4	2	2	Cheerios
Liam-Logan	Logan	Liam	27	3	11	S	S	4	2	2	Cheerios
Liam-Logan	Logan	Liam	28	3	11	S	S	4	2	2	Cheerios
Liam-Logan	Logan	Liam	29	3	11	S	S	4	2	2	Cheerios
Liam-Logan	Logan	Liam	30	3	11	S	S	4	2	2	Cheerios
Liam-Logan	Logan	Liam	31	3	11	S	S	4	2	2	Cheerios
Liam-Logan	Logan	Liam	32	3	11	S	S	4	2	2	Cheerios
Liam-Logan	Logan	Liam	33	3	11	S	S	4	2	2	Cheerios
Liam-Logan	Logan	Liam	34	3	11	H	S	1	0	2	Cheerios
Liam-Logan	Logan	Liam	35	3	11	S	S	4	2	2	Cheerios
Liam-Logan	Logan	Liam	36	3	11	S	S	4	2	2	Cheerios
Liam-Logan	Logan	Liam	37	3	11	S	S	4	2	2	Cheerios
Liam-Logan	Logan	Liam	38	3	11	S	S	4	2	2	Cheerios
Liam-Logan	Logan	Liam	39	3	11	S	S	4	2	2	Cheerios
Liam-Logan	Logan	Liam	40	3	11	S	S	4	2	2	Cheerios
Liam-Logan	Logan	Liam	1	3	12	S	S	4	2	2	Cheerios
Liam-Logan	Logan	Liam	2	3	12	S	S	4	2	2	Cheerios
Liam-Logan	Logan	Liam	3	3	12	S	S	4	2	2	Cheerios
Liam-Logan	Logan	Liam	4	3	12	S	S	4	2	2	Cheerios
Liam-Logan	Logan	Liam	5	3	12	S	S	4	2	2	Cheerios
Liam-Logan	Logan	Liam	6	3	12	S	S	4	2	2	Cheerios
Liam-Logan	Logan	Liam	7	3	12	S	S	4	2	2	Cheerios
Liam-Logan	Logan	Liam	8	3	12	S	S	4	2	2	Cheerios
Liam-Logan	Logan	Liam	9	3	12	S	S	4	2	2	Cheerios
Liam-Logan	Logan	Liam	10	3	12	S	S	4	2	2	Cheerios
Liam-Logan	Logan	Liam	11	3	12	S	S	4	2	2	Cheerios
Liam-Logan	Logan	Liam	12	3	12	S	S	4	2	2	Cheerios
Liam-Logan	Logan	Liam	13	3	12	S	S	4	2	2	Cheerios
Liam-Logan	Logan	Liam	14	3	12	S	S	4	2	2	Cheerios
Liam-Logan	Logan	Liam	15	3	12	S	S	4	2	2	Cheerios
Liam-Logan	Logan	Liam	16	3	12	S	S	4	2	2	Cheerios
Liam-Logan	Logan	Liam	17	3	12	S	S	4	2	2	Cheerios
Liam-Logan	Logan	Liam	18	3	12	S	S	4	2	2	Cheerios
Liam-Logan	Logan	Liam	19	3	12	S	S	4	2	2	Cheerios
Liam-Logan	Logan	Liam	20	3	12	S	S	4	2	2	Cheerios
Liam-Logan	Logan	Liam	21	3	12	S	S	4	2	2	Cheerios
Liam-Logan	Logan	Liam	22	3	12	S	S	4	2	2	Cheerios
Liam-Logan	Logan	Liam	23	3	12	S	S	4	2	2	Cheerios
Liam-Logan	Logan	Liam	24	3	12	S	S	4	2	2	Cheerios
Liam-Logan	Logan	Liam	25	3	12	S	S	4	2	2	Cheerios
Liam-Logan	Logan	Liam	26	3	12	S	S	4	2	2	Cheerios
Liam-Logan	Logan	Liam	27	3	12	S	S	4	2	2	Cheerios
Liam-Logan	Logan	Liam	28	3	12	S	S	4	2	2	Cheerios
Liam-Logan	Logan	Liam	29	3	12	S	S	4	2	2	Cheerios
Liam-Logan	Logan	Liam	30	3	12	S	S	4	2	2	Cheerios
Liam-Logan	Logan	Liam	31	3	12	S	S	4	2	2	Cheerios
Liam-Logan	Logan	Liam	32	3	12	S	S	4	2	2	Cheerios
Liam-Logan	Logan	Liam	33	3	12	S	S	4	2	2	Cheerios
Liam-Logan	Logan	Liam	34	3	12	S	S	4	2	2	Cheerios
Liam-Logan	Logan	Liam	35	3	12	S	S	4	2	2	Cheerios
Liam-Logan	Logan	Liam	36	3	12	S	S	4	2	2	Cheerios
Liam-Logan	Logan	Liam	37	3	12	S	S	4	2	2	Cheerios
Liam-Logan	Logan	Liam	38	3	12	S	S	4	2	2	Cheerios
Liam-Logan	Logan	Liam	39	3	12	S	S	4	2	2	Cheerios
Liam-Logan	Logan	Liam	40	3	12	S	S	4	2	2	Cheerios
Liam-Logan	Logan	Liam	1	3	13	H	S	1	0	2	Cheerios
Liam-Logan	Logan	Liam	2	3	13	S	S	4	2	2	Cheerios
Liam-Logan	Logan	Liam	3	3	13	S	S	4	2	2	Cheerios
Liam-Logan	Logan	Liam	4	3	13	S	S	4	2	2	Cheerios
Liam-Logan	Logan	Liam	5	3	13	S	S	4	2	2	Cheerios
Liam-Logan	Logan	Liam	6	3	13	S	S	4	2	2	Cheerios
Liam-Logan	Logan	Liam	7	3	13	S	S	4	2	2	Cheerios
Liam-Logan	Logan	Liam	8	3	13	S	S	4	2	2	Cheerios
Liam-Logan	Logan	Liam	9	3	13	S	S	4	2	2	Cheerios
Liam-Logan	Logan	Liam	10	3	13	S	S	4	2	2	Cheerios
Liam-Logan	Logan	Liam	11	3	13	S	S	4	2	2	Cheerios
Liam-Logan	Logan	Liam	12	3	13	S	S	4	2	2	Cheerios
Liam-Logan	Logan	Liam	13	3	13	S	S	4	2	2	Cheerios
Liam-Logan	Logan	Liam	14	3	13	S	S	4	2	2	Cheerios
Liam-Logan	Logan	Liam	15	3	13	H	S	1	0	2	Cheerios
Liam-Logan	Logan	Liam	16	3	13	S	S	4	2	2	Cheerios
Liam-Logan	Logan	Liam	17	3	13	S	S	4	2	2	Cheerios
Liam-Logan	Logan	Liam	18	3	13	S	S	4	2	2	Cheerios
Liam-Logan	Logan	Liam	19	3	13	S	S	4	2	2	Cheerios
Liam-Logan	Logan	Liam	20	3	13	S	S	4	2	2	Cheerios
Liam-Logan	Logan	Liam	21	3	13	S	S	4	2	2	Cheerios
Liam-Logan	Logan	Liam	22	3	13	S	S	4	2	2	Cheerios
Liam-Logan	Logan	Liam	23	3	13	S	S	4	2	2	Cheerios
Liam-Logan	Logan	Liam	24	3	13	H	S	1	0	2	Cheerios
Liam-Logan	Logan	Liam	25	3	13	S	S	4	2	2	Cheerios
Liam-Logan	Logan	Liam	26	3	13	S	S	4	2	2	Cheerios
Liam-Logan	Logan	Liam	27	3	13	S	S	4	2	2	Cheerios
Liam-Logan	Logan	Liam	28	3	13	S	S	4	2	2	Cheerios
Liam-Logan	Logan	Liam	29	3	13	S	S	4	2	2	Cheerios
Liam-Logan	Logan	Liam	30	3	13	S	S	4	2	2	Cheerios
Liam-Logan	Logan	Liam	31	3	13	S	S	4	2	2	Cheerios
Liam-Logan	Logan	Liam	32	3	13	S	S	4	2	2	Cheerios
Liam-Logan	Logan	Liam	33	3	13	S	S	4	2	2	Cheerios
Liam-Logan	Logan	Liam	34	3	13	S	S	4	2	2	Cheerios
Liam-Logan	Logan	Liam	35	3	13	S	S	4	2	2	Cheerios
Liam-Logan	Logan	Liam	36	3	13	S	S	4	2	2	Cheerios
Liam-Logan	Logan	Liam	37	3	13	S	S	4	2	2	Cheerios
Liam-Logan	Logan	Liam	38	3	13	S	S	4	2	2	Cheerios
Liam-Logan	Logan	Liam	39	3	13	S	S	4	2	2	Cheerios
Liam-Logan	Logan	Liam	40	3	13	S	S	4	2	2	Cheerios
Liam-Logan	Logan	Liam	1	3	14	S	S	4	2	2	Cheerios
Liam-Logan	Logan	Liam	2	3	14	S	S	4	2	2	Cheerios
Liam-Logan	Logan	Liam	3	3	14	S	S	4	2	2	Cheerios
Liam-Logan	Logan	Liam	4	3	14	S	S	4	2	2	Cheerios
Liam-Logan	Logan	Liam	5	3	14	S	S	4	2	2	Cheerios
Liam-Logan	Logan	Liam	6	3	14	S	H	0	1	2	Cheerios
Liam-Logan	Logan	Liam	7	3	14	S	S	4	2	2	Cheerios
Liam-Logan	Logan	Liam	8	3	14	S	S	4	2	2	Cheerios
Liam-Logan	Logan	Liam	9	3	14	S	S	4	2	2	Cheerios
Liam-Logan	Logan	Liam	10	3	14	S	S	4	2	2	Cheerios
Liam-Logan	Logan	Liam	11	3	14	S	S	4	2	2	Cheerios
Liam-Logan	Logan	Liam	12	3	14	S	S	4	2	2	Cheerios
Liam-Logan	Logan	Liam	13	3	14	S	S	4	2	2	Cheerios
Liam-Logan	Logan	Liam	14	3	14	S	S	4	2	2	Cheerios
Liam-Logan	Logan	Liam	15	3	14	S	S	4	2	2	Cheerios
Liam-Logan	Logan	Liam	16	3	14	S	S	4	2	2	Cheerios
Liam-Logan	Logan	Liam	17	3	14	S	S	4	2	2	Cheerios
Liam-Logan	Logan	Liam	18	3	14	S	S	4	2	2	Cheerios
Liam-Logan	Logan	Liam	19	3	14	S	S	4	2	2	Cheerios
Liam-Logan	Logan	Liam	20	3	14	S	S	4	2	2	Cheerios
Liam-Logan	Logan	Liam	21	3	14	S	S	4	2	2	Cheerios
Liam-Logan	Logan	Liam	22	3	14	S	S	4	2	2	Cheerios
Liam-Logan	Logan	Liam	23	3	14	S	S	4	2	2	Cheerios
Liam-Logan	Logan	Liam	24	3	14	S	S	4	2	2	Cheerios
Liam-Logan	Logan	Liam	25	3	14	S	S	4	2	2	Cheerios
Liam-Logan	Logan	Liam	26	3	14	S	S	4	2	2	Cheerios
Liam-Logan	Logan	Liam	27	3	14	S	S	4	2	2	Cheerios
Liam-Logan	Logan	Liam	28	3	14	S	S	4	2	2	Cheerios
Liam-Logan	Logan	Liam	29	3	14	S	S	4	2	2	Cheerios
Liam-Logan	Logan	Liam	30	3	14	S	S	4	2	2	Cheerios
Liam-Logan	Logan	Liam	31	3	14	S	S	4	2	2	Cheerios
Liam-Logan	Logan	Liam	32	3	14	S	S	4	2	2	Cheerios
Liam-Logan	Logan	Liam	33	3	14	S	S	4	2	2	Cheerios
Liam-Logan	Logan	Liam	34	3	14	S	S	4	2	2	Cheerios
Liam-Logan	Logan	Liam	35	3	14	S	S	4	2	2	Cheerios
Liam-Logan	Logan	Liam	36	3	14	S	S	4	2	2	Cheerios
Liam-Logan	Logan	Liam	37	3	14	S	S	4	2	2	Cheerios
Liam-Logan	Logan	Liam	38	3	14	S	S	4	2	2	Cheerios
Liam-Logan	Logan	Liam	39	3	14	S	S	4	2	2	Cheerios
Liam-Logan	Logan	Liam	40	3	14	S	S	4	2	2	Cheerios
Liam-Logan	Logan	Liam	1	3	15	S	S	4	2	2	Cheerios
Liam-Logan	Logan	Liam	2	3	15	S	S	4	2	2	Cheerios
Liam-Logan	Logan	Liam	3	3	15	S	S	4	2	2	Cheerios
Liam-Logan	Logan	Liam	4	3	15	S	S	4	2	2	Cheerios
Liam-Logan	Logan	Liam	5	3	15	S	S	4	2	2	Cheerios
Liam-Logan	Logan	Liam	6	3	15	S	S	4	2	2	Cheerios
Liam-Logan	Logan	Liam	7	3	15	S	S	4	2	2	Cheerios
Liam-Logan	Logan	Liam	8	3	15	S	S	4	2	2	Cheerios
Liam-Logan	Logan	Liam	9	3	15	S	S	4	2	2	Cheerios
Liam-Logan	Logan	Liam	10	3	15	S	S	4	2	2	Cheerios
Liam-Logan	Logan	Liam	11	3	15	S	S	4	2	2	Cheerios
Liam-Logan	Logan	Liam	12	3	15	S	S	4	2	2	Cheerios
Liam-Logan	Logan	Liam	13	3	15	S	S	4	2	2	Cheerios
Liam-Logan	Logan	Liam	14	3	15	S	S	4	2	2	Cheerios
Liam-Logan	Logan	Liam	15	3	15	S	S	4	2	2	Cheerios
Liam-Logan	Logan	Liam	16	3	15	S	S	4	2	2	Cheerios
Liam-Logan	Logan	Liam	17	3	15	S	S	4	2	2	Cheerios
Liam-Logan	Logan	Liam	18	3	15	S	S	4	2	2	Cheerios
Liam-Logan	Logan	Liam	19	3	15	S	S	4	2	2	Cheerios
Liam-Logan	Logan	Liam	20	3	15	S	S	4	2	2	Cheerios
Liam-Logan	Logan	Liam	21	3	15	S	S	4	2	2	Cheerios
Liam-Logan	Logan	Liam	22	3	15	S	S	4	2	2	Cheerios
Liam-Logan	Logan	Liam	23	3	15	S	S	4	2	2	Cheerios
Liam-Logan	Logan	Liam	24	3	15	S	S	4	2	2	Cheerios
Liam-Logan	Logan	Liam	25	3	15	S	S	4	2	2	Cheerios
Liam-Logan	Logan	Liam	26	3	15	S	S	4	2	2	Cheerios
Liam-Logan	Logan	Liam	27	3	15	S	S	4	2	2	Cheerios
Liam-Logan	Logan	Liam	28	3	15	S	S	4	2	2	Cheerios
Liam-Logan	Logan	Liam	29	3	15	S	S	4	2	2	Cheerios
Liam-Logan	Logan	Liam	30	3	15	H	S	1	0	2	Cheerios
Liam-Logan	Logan	Liam	31	3	15	S	S	4	2	2	Cheerios
Liam-Logan	Logan	Liam	32	3	15	S	S	4	2	2	Cheerios
Liam-Logan	Logan	Liam	33	3	15	S	S	4	2	2	Cheerios
Liam-Logan	Logan	Liam	34	3	15	S	S	4	2	2	Cheerios
Liam-Logan	Logan	Liam	35	3	15	S	S	4	2	2	Cheerios
Liam-Logan	Logan	Liam	36	3	15	S	S	4	2	2	Cheerios
Liam-Logan	Logan	Liam	37	3	15	S	S	4	2	2	Cheerios
Liam-Logan	Logan	Liam	38	3	15	S	S	4	2	2	Cheerios
Liam-Logan	Logan	Liam	39	3	15	S	S	4	2	2	Cheerios
Liam-Logan	Logan	Liam	40	3	15	S	S	4	2	2	Cheerios
Liam-Logan	Liam	Logan	1	4	16	S	S	2	4	4	Cheerios
Liam-Logan	Liam	Logan	2	4	16	S	S	2	4	4	Cheerios
Liam-Logan	Liam	Logan	3	4	16	S	S	2	4	4	Cheerios
Liam-Logan	Liam	Logan	4	4	16	S	S	2	4	4	Cheerios
Liam-Logan	Liam	Logan	5	4	16	S	S	2	4	4	Cheerios
Liam-Logan	Liam	Logan	6	4	16	S	S	2	4	4	Cheerios
Liam-Logan	Liam	Logan	7	4	16	S	S	2	4	4	Cheerios
Liam-Logan	Liam	Logan	8	4	16	S	S	2	4	4	Cheerios
Liam-Logan	Liam	Logan	9	4	16	S	S	2	4	4	Cheerios
Liam-Logan	Liam	Logan	10	4	16	S	S	2	4	4	Cheerios
Liam-Logan	Liam	Logan	11	4	16	S	S	2	4	4	Cheerios
Liam-Logan	Liam	Logan	12	4	16	S	S	2	4	4	Cheerios
Liam-Logan	Liam	Logan	13	4	16	S	S	2	4	4	Cheerios
Liam-Logan	Liam	Logan	14	4	16	S	S	2	4	4	Cheerios
Liam-Logan	Liam	Logan	15	4	16	S	S	2	4	4	Cheerios
Liam-Logan	Liam	Logan	16	4	16	S	S	2	4	4	Cheerios
Liam-Logan	Liam	Logan	17	4	16	S	S	2	4	4	Cheerios
Liam-Logan	Liam	Logan	18	4	16	S	S	2	4	4	Cheerios
Liam-Logan	Liam	Logan	19	4	16	S	S	2	4	4	Cheerios
Liam-Logan	Liam	Logan	20	4	16	S	S	2	4	4	Cheerios
Liam-Logan	Liam	Logan	21	4	16	S	S	2	4	4	Cheerios
Liam-Logan	Liam	Logan	22	4	16	S	S	2	4	4	Cheerios
Liam-Logan	Liam	Logan	23	4	16	S	S	2	4	4	Cheerios
Liam-Logan	Liam	Logan	24	4	16	S	S	2	4	4	Cheerios
Liam-Logan	Liam	Logan	25	4	16	S	S	2	4	4	Cheerios
Liam-Logan	Liam	Logan	26	4	16	S	S	2	4	4	Cheerios
Liam-Logan	Liam	Logan	27	4	16	S	S	2	4	4	Cheerios
Liam-Logan	Liam	Logan	28	4	16	S	S	2	4	4	Cheerios
Liam-Logan	Liam	Logan	29	4	16	S	S	2	4	4	Cheerios
Liam-Logan	Liam	Logan	30	4	16	S	S	2	4	4	Cheerios
Liam-Logan	Liam	Logan	31	4	16	S	S	2	4	4	Cheerios
Liam-Logan	Liam	Logan	32	4	16	S	S	2	4	4	Cheerios
Liam-Logan	Liam	Logan	33	4	16	S	S	2	4	4	Cheerios
Liam-Logan	Liam	Logan	34	4	16	S	S	2	4	4	Cheerios
Liam-Logan	Liam	Logan	35	4	16	S	S	2	4	4	Cheerios
Liam-Logan	Liam	Logan	36	4	16	S	S	2	4	4	Cheerios
Liam-Logan	Liam	Logan	37	4	16	S	S	2	4	4	Cheerios
Liam-Logan	Liam	Logan	38	4	16	S	S	2	4	4	Cheerios
Liam-Logan	Liam	Logan	39	4	16	S	S	2	4	4	Cheerios
Liam-Logan	Liam	Logan	40	4	16	S	S	2	4	4	Cheerios
Liam-Logan	Liam	Logan	1	4	17	S	S	2	4	4	Cheerios
Liam-Logan	Liam	Logan	2	4	17	S	S	2	4	4	Cheerios
Liam-Logan	Liam	Logan	3	4	17	S	S	2	4	4	Cheerios
Liam-Logan	Liam	Logan	4	4	17	S	S	2	4	4	Cheerios
Liam-Logan	Liam	Logan	5	4	17	S	S	2	4	4	Cheerios
Liam-Logan	Liam	Logan	6	4	17	S	S	2	4	4	Cheerios
Liam-Logan	Liam	Logan	7	4	17	S	S	2	4	4	Cheerios
Liam-Logan	Liam	Logan	8	4	17	H	S	1	0	4	Cheerios
Liam-Logan	Liam	Logan	9	4	17	S	S	2	4	4	Cheerios
Liam-Logan	Liam	Logan	10	4	17	S	S	2	4	4	Cheerios
Liam-Logan	Liam	Logan	11	4	17	S	S	2	4	4	Cheerios
Liam-Logan	Liam	Logan	12	4	17	S	S	2	4	4	Cheerios
Liam-Logan	Liam	Logan	13	4	17	S	S	2	4	4	Cheerios
Liam-Logan	Liam	Logan	14	4	17	S	S	2	4	4	Cheerios
Liam-Logan	Liam	Logan	15	4	17	S	S	2	4	4	Cheerios
Liam-Logan	Liam	Logan	16	4	17	S	S	2	4	4	Cheerios
Liam-Logan	Liam	Logan	17	4	17	S	S	2	4	4	Cheerios
Liam-Logan	Liam	Logan	18	4	17	S	S	2	4	4	Cheerios
Liam-Logan	Liam	Logan	19	4	17	S	S	2	4	4	Cheerios
Liam-Logan	Liam	Logan	20	4	17	S	S	2	4	4	Cheerios
Liam-Logan	Liam	Logan	21	4	17	S	S	2	4	4	Cheerios
Liam-Logan	Liam	Logan	22	4	17	S	S	2	4	4	Cheerios
Liam-Logan	Liam	Logan	23	4	17	S	S	2	4	4	Cheerios
Liam-Logan	Liam	Logan	24	4	17	S	S	2	4	4	Cheerios
Liam-Logan	Liam	Logan	25	4	17	S	S	2	4	4	Cheerios
Liam-Logan	Liam	Logan	26	4	17	S	S	2	4	4	Cheerios
Liam-Logan	Liam	Logan	27	4	17	S	S	2	4	4	Cheerios
Liam-Logan	Liam	Logan	28	4	17	S	S	2	4	4	Cheerios
Liam-Logan	Liam	Logan	29	4	17	S	S	2	4	4	Cheerios
Liam-Logan	Liam	Logan	30	4	17	S	S	2	4	4	Cheerios
Liam-Logan	Liam	Logan	31	4	17	S	S	2	4	4	Cheerios
Liam-Logan	Liam	Logan	32	4	17	S	S	2	4	4	Cheerios
Liam-Logan	Liam	Logan	33	4	17	S	S	2	4	4	Cheerios
Liam-Logan	Liam	Logan	34	4	17	S	S	2	4	4	Cheerios
Liam-Logan	Liam	Logan	35	4	17	S	S	2	4	4	Cheerios
Liam-Logan	Liam	Logan	36	4	17	S	S	2	4	4	Cheerios
Liam-Logan	Liam	Logan	37	4	17	S	S	2	4	4	Cheerios
Liam-Logan	Liam	Logan	38	4	17	S	S	2	4	4	Cheerios
Liam-Logan	Liam	Logan	39	4	17	S	S	2	4	4	Cheerios
Liam-Logan	Liam	Logan	40	4	17	S	S	2	4	4	Cheerios
Liam-Logan	Liam	Logan	1	4	18	S	S	2	4	4	Cheerios
Liam-Logan	Liam	Logan	2	4	18	S	S	2	4	4	Cheerios
Liam-Logan	Liam	Logan	3	4	18	S	S	2	4	4	Cheerios
Liam-Logan	Liam	Logan	4	4	18	S	S	2	4	4	Cheerios
Liam-Logan	Liam	Logan	5	4	18	S	S	2	4	4	Cheerios
Liam-Logan	Liam	Logan	6	4	18	S	S	2	4	4	Cheerios
Liam-Logan	Liam	Logan	7	4	18	S	S	2	4	4	Cheerios
Liam-Logan	Liam	Logan	8	4	18	S	S	2	4	4	Cheerios
Liam-Logan	Liam	Logan	9	4	18	S	S	2	4	4	Cheerios
Liam-Logan	Liam	Logan	10	4	18	S	S	2	4	4	Cheerios
Liam-Logan	Liam	Logan	11	4	18	S	S	2	4	4	Cheerios
Liam-Logan	Liam	Logan	12	4	18	S	S	2	4	4	Cheerios
Liam-Logan	Liam	Logan	13	4	18	S	S	2	4	4	Cheerios
Liam-Logan	Liam	Logan	14	4	18	S	S	2	4	4	Cheerios
Liam-Logan	Liam	Logan	15	4	18	S	S	2	4	4	Cheerios
Liam-Logan	Liam	Logan	16	4	18	H	S	1	0	4	Cheerios
Liam-Logan	Liam	Logan	17	4	18	S	S	2	4	4	Cheerios
Liam-Logan	Liam	Logan	18	4	18	S	S	2	4	4	Cheerios
Liam-Logan	Liam	Logan	19	4	18	S	S	2	4	4	Cheerios
Liam-Logan	Liam	Logan	20	4	18	S	S	2	4	4	Cheerios
Liam-Logan	Liam	Logan	21	4	18	S	S	2	4	4	Cheerios
Liam-Logan	Liam	Logan	22	4	18	S	S	2	4	4	Cheerios
Liam-Logan	Liam	Logan	23	4	18	S	S	2	4	4	Cheerios
Liam-Logan	Liam	Logan	24	4	18	S	S	2	4	4	Cheerios
Liam-Logan	Liam	Logan	25	4	18	S	S	2	4	4	Cheerios
Liam-Logan	Liam	Logan	26	4	18	S	S	2	4	4	Cheerios
Liam-Logan	Liam	Logan	27	4	18	S	S	2	4	4	Cheerios
Liam-Logan	Liam	Logan	28	4	18	S	S	2	4	4	Cheerios
Liam-Logan	Liam	Logan	29	4	18	S	S	2	4	4	Cheerios
Liam-Logan	Liam	Logan	30	4	18	S	S	2	4	4	Cheerios
Liam-Logan	Liam	Logan	31	4	18	S	S	2	4	4	Cheerios
Liam-Logan	Liam	Logan	32	4	18	S	S	2	4	4	Cheerios
Liam-Logan	Liam	Logan	33	4	18	S	S	2	4	4	Cheerios
Liam-Logan	Liam	Logan	34	4	18	S	S	2	4	4	Cheerios
Liam-Logan	Liam	Logan	35	4	18	S	S	2	4	4	Cheerios
Liam-Logan	Liam	Logan	36	4	18	S	S	2	4	4	Cheerios
Liam-Logan	Liam	Logan	37	4	18	S	S	2	4	4	Cheerios
Liam-Logan	Liam	Logan	38	4	18	S	S	2	4	4	Cheerios
Liam-Logan	Liam	Logan	39	4	18	S	S	2	4	4	Cheerios
Liam-Logan	Liam	Logan	40	4	18	S	H	0	1	4	Cheerios
Liam-Logan	Liam	Logan	1	4	19	S	S	2	4	4	Cheerios
Liam-Logan	Liam	Logan	2	4	19	S	S	2	4	4	Cheerios
Liam-Logan	Liam	Logan	3	4	19	S	S	2	4	4	Cheerios
Liam-Logan	Liam	Logan	4	4	19	S	S	2	4	4	Cheerios
Liam-Logan	Liam	Logan	5	4	19	S	S	2	4	4	Cheerios
Liam-Logan	Liam	Logan	6	4	19	S	S	2	4	4	Cheerios
Liam-Logan	Liam	Logan	7	4	19	S	S	2	4	4	Cheerios
Liam-Logan	Liam	Logan	8	4	19	H	S	1	0	4	Cheerios
Liam-Logan	Liam	Logan	9	4	19	S	S	2	4	4	Cheerios
Liam-Logan	Liam	Logan	10	4	19	S	S	2	4	4	Cheerios
Liam-Logan	Liam	Logan	11	4	19	S	S	2	4	4	Cheerios
Liam-Logan	Liam	Logan	12	4	19	S	S	2	4	4	Cheerios
Liam-Logan	Liam	Logan	13	4	19	S	S	2	4	4	Cheerios
Liam-Logan	Liam	Logan	14	4	19	S	S	2	4	4	Cheerios
Liam-Logan	Liam	Logan	15	4	19	S	S	2	4	4	Cheerios
Liam-Logan	Liam	Logan	16	4	19	S	S	2	4	4	Cheerios
Liam-Logan	Liam	Logan	17	4	19	S	S	2	4	4	Cheerios
Liam-Logan	Liam	Logan	18	4	19	S	S	2	4	4	Cheerios
Liam-Logan	Liam	Logan	19	4	19	S	S	2	4	4	Cheerios
Liam-Logan	Liam	Logan	20	4	19	S	S	2	4	4	Cheerios
Liam-Logan	Liam	Logan	21	4	19	S	S	2	4	4	Cheerios
Liam-Logan	Liam	Logan	22	4	19	S	S	2	4	4	Cheerios
Liam-Logan	Liam	Logan	23	4	19	S	S	2	4	4	Cheerios
Liam-Logan	Liam	Logan	24	4	19	S	S	2	4	4	Cheerios
Liam-Logan	Liam	Logan	25	4	19	H	S	1	0	4	Cheerios
Liam-Logan	Liam	Logan	26	4	19	S	S	2	4	4	Cheerios
Liam-Logan	Liam	Logan	27	4	19	S	S	2	4	4	Cheerios
Liam-Logan	Liam	Logan	28	4	19	S	S	2	4	4	Cheerios
Liam-Logan	Liam	Logan	29	4	19	S	S	2	4	4	Cheerios
Liam-Logan	Liam	Logan	30	4	19	S	S	2	4	4	Cheerios
Liam-Logan	Liam	Logan	31	4	19	S	S	2	4	4	Cheerios
Liam-Logan	Liam	Logan	32	4	19	S	S	2	4	4	Cheerios
Liam-Logan	Liam	Logan	33	4	19	S	S	2	4	4	Cheerios
Liam-Logan	Liam	Logan	34	4	19	S	S	2	4	4	Cheerios
Liam-Logan	Liam	Logan	35	4	19	S	S	2	4	4	Cheerios
Liam-Logan	Liam	Logan	36	4	19	S	S	2	4	4	Cheerios
Liam-Logan	Liam	Logan	37	4	19	S	S	2	4	4	Cheerios
Liam-Logan	Liam	Logan	38	4	19	S	S	2	4	4	Cheerios
Liam-Logan	Liam	Logan	39	4	19	S	S	2	4	4	Cheerios
Liam-Logan	Liam	Logan	40	4	19	S	S	2	4	4	Cheerios
Liam-Logan	Liam	Logan	1	4	20	S	S	2	4	4	Cheerios
Liam-Logan	Liam	Logan	2	4	20	H	S	1	0	4	Cheerios
Liam-Logan	Liam	Logan	3	4	20	S	S	2	4	4	Cheerios
Liam-Logan	Liam	Logan	4	4	20	S	S	2	4	4	Cheerios
Liam-Logan	Liam	Logan	5	4	20	S	S	2	4	4	Cheerios
Liam-Logan	Liam	Logan	6	4	20	S	S	2	4	4	Cheerios
Liam-Logan	Liam	Logan	7	4	20	S	S	2	4	4	Cheerios
Liam-Logan	Liam	Logan	8	4	20	S	S	2	4	4	Cheerios
Liam-Logan	Liam	Logan	9	4	20	S	H	0	1	4	Cheerios
Liam-Logan	Liam	Logan	10	4	20	S	S	2	4	4	Cheerios
Liam-Logan	Liam	Logan	11	4	20	S	S	2	4	4	Cheerios
Liam-Logan	Liam	Logan	12	4	20	S	S	2	4	4	Cheerios
Liam-Logan	Liam	Logan	13	4	20	S	S	2	4	4	Cheerios
Liam-Logan	Liam	Logan	14	4	20	S	S	2	4	4	Cheerios
Liam-Logan	Liam	Logan	15	4	20	S	S	2	4	4	Cheerios
Liam-Logan	Liam	Logan	16	4	20	S	S	2	4	4	Cheerios
Liam-Logan	Liam	Logan	17	4	20	S	S	2	4	4	Cheerios
Liam-Logan	Liam	Logan	18	4	20	S	S	2	4	4	Cheerios
Liam-Logan	Liam	Logan	19	4	20	S	S	2	4	4	Cheerios
Liam-Logan	Liam	Logan	20	4	20	S	S	2	4	4	Cheerios
Liam-Logan	Liam	Logan	21	4	20	S	S	2	4	4	Cheerios
Liam-Logan	Liam	Logan	22	4	20	S	S	2	4	4	Cheerios
Liam-Logan	Liam	Logan	23	4	20	H	S	1	0	4	Cheerios
Liam-Logan	Liam	Logan	24	4	20	S	S	2	4	4	Cheerios
Liam-Logan	Liam	Logan	25	4	20	S	S	2	4	4	Cheerios
Liam-Logan	Liam	Logan	26	4	20	S	S	2	4	4	Cheerios
Liam-Logan	Liam	Logan	27	4	20	S	S	2	4	4	Cheerios
Liam-Logan	Liam	Logan	28	4	20	S	S	2	4	4	Cheerios
Liam-Logan	Liam	Logan	29	4	20	S	S	2	4	4	Cheerios
Liam-Logan	Liam	Logan	30	4	20	S	S	2	4	4	Cheerios
Liam-Logan	Liam	Logan	31	4	20	S	S	2	4	4	Cheerios
Liam-Logan	Liam	Logan	32	4	20	S	S	2	4	4	Cheerios
Liam-Logan	Liam	Logan	33	4	20	S	S	2	4	4	Cheerios
Liam-Logan	Liam	Logan	34	4	20	S	S	2	4	4	Cheerios
Liam-Logan	Liam	Logan	35	4	20	S	S	2	4	4	Cheerios
Liam-Logan	Liam	Logan	36	4	20	S	S	2	4	4	Cheerios
Liam-Logan	Liam	Logan	37	4	20	S	S	2	4	4	Cheerios
Liam-Logan	Liam	Logan	38	4	20	S	S	2	4	4	Cheerios
Liam-Logan	Liam	Logan	39	4	20	S	S	2	4	4	Cheerios
Liam-Logan	Liam	Logan	40	4	20	S	S	2	4	4	Cheerios
Lily-Wren	Lily	Wren	1	1	1	S	H	0	1	4	Cheerios
Lily-Wren	Lily	Wren	2	1	1	S	S	2	4	4	Cheerios
Lily-Wren	Lily	Wren	3	1	1	S	H	0	1	4	Cheerios
Lily-Wren	Lily	Wren	4	1	1	S	H	0	1	4	Cheerios
Lily-Wren	Lily	Wren	5	1	1	S	S	2	4	4	Cheerios
Lily-Wren	Lily	Wren	6	1	1	S	H	0	1	4	Cheerios
Lily-Wren	Lily	Wren	7	1	1	S	S	2	4	4	Cheerios
Lily-Wren	Lily	Wren	8	1	1	S	S	2	4	4	Cheerios
Lily-Wren	Lily	Wren	9	1	1	H	S	1	0	4	Cheerios
Lily-Wren	Lily	Wren	10	1	1	S	H	0	1	4	Cheerios
Lily-Wren	Lily	Wren	11	1	1	S	S	2	4	4	Cheerios
Lily-Wren	Lily	Wren	12	1	1	S	H	0	1	4	Cheerios
Lily-Wren	Lily	Wren	13	1	1	S	S	2	4	4	Cheerios
Lily-Wren	Lily	Wren	14	1	1	H	S	1	0	4	Cheerios
Lily-Wren	Lily	Wren	15	1	1	S	S	2	4	4	Cheerios
Lily-Wren	Lily	Wren	16	1	1	H	S	1	0	4	Cheerios
Lily-Wren	Lily	Wren	17	1	1	H	S	1	0	4	Cheerios
Lily-Wren	Lily	Wren	18	1	1	H	H	1	1	4	Cheerios
Lily-Wren	Lily	Wren	19	1	1	H	H	1	1	4	Cheerios
Lily-Wren	Lily	Wren	20	1	1	S	H	0	1	4	Cheerios
Lily-Wren	Lily	Wren	21	1	1	S	S	2	4	4	Cheerios
Lily-Wren	Lily	Wren	22	1	1	S	H	0	1	4	Cheerios
Lily-Wren	Lily	Wren	23	1	1	H	S	1	0	4	Cheerios
Lily-Wren	Lily	Wren	24	1	1	S	H	0	1	4	Cheerios
Lily-Wren	Lily	Wren	25	1	1	S	S	2	4	4	Cheerios
Lily-Wren	Lily	Wren	26	1	1	H	H	1	1	4	Cheerios
Lily-Wren	Lily	Wren	27	1	1	S	S	2	4	4	Cheerios
Lily-Wren	Lily	Wren	28	1	1	H	S	1	0	4	Cheerios
Lily-Wren	Lily	Wren	29	1	1	H	H	1	1	4	Cheerios
Lily-Wren	Lily	Wren	30	1	1	H	S	1	0	4	Cheerios
Lily-Wren	Lily	Wren	31	1	1	S	S	2	4	4	Cheerios
Lily-Wren	Lily	Wren	32	1	1	S	S	2	4	4	Cheerios
Lily-Wren	Lily	Wren	33	1	1	S	S	2	4	4	Cheerios
Lily-Wren	Lily	Wren	34	1	1	S	S	2	4	4	Cheerios
Lily-Wren	Lily	Wren	35	1	1	H	S	1	0	4	Cheerios
Lily-Wren	Lily	Wren	36	1	1	H	S	1	0	4	Cheerios
Lily-Wren	Lily	Wren	37	1	1	H	H	1	1	4	Cheerios
Lily-Wren	Lily	Wren	38	1	1	S	S	2	4	4	Cheerios
Lily-Wren	Lily	Wren	39	1	1	H	S	1	0	4	Cheerios
Lily-Wren	Lily	Wren	40	1	1	H	H	1	1	4	Cheerios
Lily-Wren	Lily	Wren	1	1	2	H	H	1	1	4	Cheerios
Lily-Wren	Lily	Wren	2	1	2	S	H	0	1	4	Cheerios
Lily-Wren	Lily	Wren	3	1	2	S	S	2	4	4	Cheerios
Lily-Wren	Lily	Wren	4	1	2	H	H	1	1	4	Cheerios
Lily-Wren	Lily	Wren	5	1	2	S	S	2	4	4	Cheerios
Lily-Wren	Lily	Wren	6	1	2	S	S	2	4	4	Cheerios
Lily-Wren	Lily	Wren	7	1	2	H	S	0	1	4	Cheerios
Lily-Wren	Lily	Wren	8	1	2	S	S	2	4	4	Cheerios
Lily-Wren	Lily	Wren	9	1	2	H	S	1	0	4	Cheerios
Lily-Wren	Lily	Wren	10	1	2	S	S	2	4	4	Cheerios
Lily-Wren	Lily	Wren	11	1	2	S	S	2	4	4	Cheerios
Lily-Wren	Lily	Wren	12	1	2	S	S	2	4	4	Cheerios
Lily-Wren	Lily	Wren	13	1	2	S	S	2	4	4	Cheerios
Lily-Wren	Lily	Wren	14	1	2	H	S	1	0	4	Cheerios
Lily-Wren	Lily	Wren	15	1	2	H	S	1	0	4	Cheerios
Lily-Wren	Lily	Wren	16	1	2	H	H	1	1	4	Cheerios
Lily-Wren	Lily	Wren	17	1	2	S	S	2	4	4	Cheerios
Lily-Wren	Lily	Wren	18	1	2	H	S	1	0	4	Cheerios
Lily-Wren	Lily	Wren	19	1	2	S	S	2	4	4	Cheerios
Lily-Wren	Lily	Wren	20	1	2	H	H	1	1	4	Cheerios
Lily-Wren	Lily	Wren	21	1	2	S	S	2	4	4	Cheerios
Lily-Wren	Lily	Wren	22	1	2	S	S	2	4	4	Cheerios
Lily-Wren	Lily	Wren	23	1	2	S	S	2	4	4	Cheerios
Lily-Wren	Lily	Wren	24	1	2	H	S	1	0	4	Cheerios
Lily-Wren	Lily	Wren	25	1	2	H	H	1	1	4	Cheerios
Lily-Wren	Lily	Wren	26	1	2	H	S	1	0	4	Cheerios
Lily-Wren	Lily	Wren	27	1	2	H	S	1	0	4	Cheerios
Lily-Wren	Lily	Wren	28	1	2	S	S	2	4	4	Cheerios
Lily-Wren	Lily	Wren	29	1	2	H	S	1	0	4	Cheerios
Lily-Wren	Lily	Wren	30	1	2	S	S	2	4	4	Cheerios
Lily-Wren	Lily	Wren	31	1	2	H	S	1	0	4	Cheerios
Lily-Wren	Lily	Wren	32	1	2	H	S	1	0	4	Cheerios
Lily-Wren	Lily	Wren	33	1	2	S	S	2	4	4	Cheerios
Lily-Wren	Lily	Wren	34	1	2	H	S	1	0	4	Cheerios
Lily-Wren	Lily	Wren	35	1	2	S	H	0	1	4	Cheerios
Lily-Wren	Lily	Wren	36	1	2	S	S	2	4	4	Cheerios
Lily-Wren	Lily	Wren	37	1	2	H	S	1	0	4	Cheerios
Lily-Wren	Lily	Wren	38	1	2	S	S	2	4	4	Cheerios
Lily-Wren	Lily	Wren	39	1	2	H	S	1	0	4	Cheerios
Lily-Wren	Lily	Wren	40	1	2	S	S	2	4	4	Cheerios
Lily-Wren	Lily	Wren	1	1	3	S	S	2	4	4	Cheerios
Lily-Wren	Lily	Wren	2	1	3	S	S	2	4	4	Cheerios
Lily-Wren	Lily	Wren	3	1	3	H	S	1	0	4	Cheerios
Lily-Wren	Lily	Wren	4	1	3	S	H	0	1	4	Cheerios
Lily-Wren	Lily	Wren	5	1	3	S	S	2	4	4	Cheerios
Lily-Wren	Lily	Wren	6	1	3	S	S	2	4	4	Cheerios
Lily-Wren	Lily	Wren	7	1	3	H	H	1	1	4	Cheerios
Lily-Wren	Lily	Wren	8	1	3	H	S	1	0	4	Cheerios
Lily-Wren	Lily	Wren	9	1	3	S	S	2	4	4	Cheerios
Lily-Wren	Lily	Wren	10	1	3	S	S	2	4	4	Cheerios
Lily-Wren	Lily	Wren	11	1	3	S	S	2	4	4	Cheerios
Lily-Wren	Lily	Wren	12	1	3	S	S	2	4	4	Cheerios
Lily-Wren	Lily	Wren	13	1	3	S	S	2	4	4	Cheerios
Lily-Wren	Lily	Wren	14	1	3	H	S	1	0	4	Cheerios
Lily-Wren	Lily	Wren	15	1	3	H	H	1	1	4	Cheerios
Lily-Wren	Lily	Wren	16	1	3	H	H	1	1	4	Cheerios
Lily-Wren	Lily	Wren	17	1	3	H	S	1	0	4	Cheerios
Lily-Wren	Lily	Wren	18	1	3	H	S	1	0	4	Cheerios
Lily-Wren	Lily	Wren	19	1	3	H	S	1	0	4	Cheerios
Lily-Wren	Lily	Wren	20	1	3	H	S	1	0	4	Cheerios
Lily-Wren	Lily	Wren	21	1	3	S	S	2	4	4	Cheerios
Lily-Wren	Lily	Wren	22	1	3	S	H	0	1	4	Cheerios
Lily-Wren	Lily	Wren	23	1	3	S	S	2	4	4	Cheerios
Lily-Wren	Lily	Wren	24	1	3	S	S	2	4	4	Cheerios
Lily-Wren	Lily	Wren	25	1	3	H	S	1	0	4	Cheerios
Lily-Wren	Lily	Wren	26	1	3	S	S	2	4	4	Cheerios
Lily-Wren	Lily	Wren	27	1	3	S	S	2	4	4	Cheerios
Lily-Wren	Lily	Wren	28	1	3	S	S	2	4	4	Cheerios
Lily-Wren	Lily	Wren	29	1	3	S	S	2	4	4	Cheerios
Lily-Wren	Lily	Wren	30	1	3	S	S	2	4	4	Cheerios
Lily-Wren	Lily	Wren	31	1	3	S	S	2	4	4	Cheerios
Lily-Wren	Lily	Wren	32	1	3	S	S	2	4	4	Cheerios
Lily-Wren	Lily	Wren	33	1	3	S	S	2	4	4	Cheerios
Lily-Wren	Lily	Wren	34	1	3	S	S	2	4	4	Cheerios
Lily-Wren	Lily	Wren	35	1	3	S	S	2	4	4	Cheerios
Lily-Wren	Lily	Wren	36	1	3	H	S	1	0	4	Cheerios
Lily-Wren	Lily	Wren	37	1	3	S	S	2	4	4	Cheerios
Lily-Wren	Lily	Wren	38	1	3	H	S	1	0	4	Cheerios
Lily-Wren	Lily	Wren	39	1	3	H	S	1	0	4	Cheerios
Lily-Wren	Lily	Wren	40	1	3	H	S	1	0	4	Cheerios
Lily-Wren	Lily	Wren	1	1	4	S	S	2	4	4	Cheerios
Lily-Wren	Lily	Wren	2	1	4	H	S	1	0	4	Cheerios
Lily-Wren	Lily	Wren	3	1	4	S	S	2	4	4	Cheerios
Lily-Wren	Lily	Wren	4	1	4	S	H	0	1	4	Cheerios
Lily-Wren	Lily	Wren	5	1	4	S	S	2	4	4	Cheerios
Lily-Wren	Lily	Wren	6	1	4	S	S	2	4	4	Cheerios
Lily-Wren	Lily	Wren	7	1	4	H	S	1	0	4	Cheerios
Lily-Wren	Lily	Wren	8	1	4	S	S	2	4	4	Cheerios
Lily-Wren	Lily	Wren	9	1	4	S	S	2	4	4	Cheerios
Lily-Wren	Lily	Wren	10	1	4	S	S	2	4	4	Cheerios
Lily-Wren	Lily	Wren	11	1	4	H	S	1	0	4	Cheerios
Lily-Wren	Lily	Wren	12	1	4	H	S	1	0	4	Cheerios
Lily-Wren	Lily	Wren	13	1	4	S	S	2	4	4	Cheerios
Lily-Wren	Lily	Wren	14	1	4	S	S	2	4	4	Cheerios
Lily-Wren	Lily	Wren	15	1	4	H	S	1	0	4	Cheerios
Lily-Wren	Lily	Wren	16	1	4	S	S	2	4	4	Cheerios
Lily-Wren	Lily	Wren	17	1	4	H	S	1	0	4	Cheerios
Lily-Wren	Lily	Wren	18	1	4	H	S	1	0	4	Cheerios
Lily-Wren	Lily	Wren	19	1	4	S	S	2	4	4	Cheerios
Lily-Wren	Lily	Wren	20	1	4	H	S	1	0	4	Cheerios
Lily-Wren	Lily	Wren	21	1	4	H	S	1	0	4	Cheerios
Lily-Wren	Lily	Wren	22	1	4	S	S	2	4	4	Cheerios
Lily-Wren	Lily	Wren	23	1	4	S	S	2	4	4	Cheerios
Lily-Wren	Lily	Wren	24	1	4	S	S	2	4	4	Cheerios
Lily-Wren	Lily	Wren	25	1	4	S	S	2	4	4	Cheerios
Lily-Wren	Lily	Wren	26	1	4	H	S	1	0	4	Cheerios
Lily-Wren	Lily	Wren	27	1	4	S	S	2	4	4	Cheerios
Lily-Wren	Lily	Wren	28	1	4	H	S	1	0	4	Cheerios
Lily-Wren	Lily	Wren	29	1	4	S	H	0	1	4	Cheerios
Lily-Wren	Lily	Wren	30	1	4	H	S	1	0	4	Cheerios
Lily-Wren	Lily	Wren	31	1	4	S	S	2	4	4	Cheerios
Lily-Wren	Lily	Wren	32	1	4	S	S	2	4	4	Cheerios
Lily-Wren	Lily	Wren	33	1	4	S	S	2	4	4	Cheerios
Lily-Wren	Lily	Wren	34	1	4	S	S	2	4	4	Cheerios
Lily-Wren	Lily	Wren	35	1	4	H	S	1	0	4	Cheerios
Lily-Wren	Lily	Wren	36	1	4	S	S	2	4	4	Cheerios
Lily-Wren	Lily	Wren	37	1	4	H	S	1	0	4	Cheerios
Lily-Wren	Lily	Wren	38	1	4	S	S	2	4	4	Cheerios
Lily-Wren	Lily	Wren	39	1	4	S	H	0	1	4	Cheerios
Lily-Wren	Lily	Wren	40	1	4	S	H	0	1	4	Cheerios
Lily-Wren	Lily	Wren	1	1	5	S	S	2	4	4	Cheerios
Lily-Wren	Lily	Wren	2	1	5	H	H	1	1	4	Cheerios
Lily-Wren	Lily	Wren	3	1	5	H	S	1	0	4	Cheerios
Lily-Wren	Lily	Wren	4	1	5	H	S	1	0	4	Cheerios
Lily-Wren	Lily	Wren	5	1	5	S	S	2	4	4	Cheerios
Lily-Wren	Lily	Wren	6	1	5	S	S	2	4	4	Cheerios
Lily-Wren	Lily	Wren	7	1	5	S	S	2	4	4	Cheerios
Lily-Wren	Lily	Wren	8	1	5	S	S	2	4	4	Cheerios
Lily-Wren	Lily	Wren	9	1	5	H	S	2	0	4	Cheerios
Lily-Wren	Lily	Wren	10	1	5	H	S	1	0	4	Cheerios
Lily-Wren	Lily	Wren	11	1	5	S	S	1	4	4	Cheerios
Lily-Wren	Lily	Wren	12	1	5	S	S	2	4	4	Cheerios
Lily-Wren	Lily	Wren	13	1	5	S	S	2	4	4	Cheerios
Lily-Wren	Lily	Wren	14	1	5	S	S	2	4	4	Cheerios
Lily-Wren	Lily	Wren	15	1	5	S	S	2	4	4	Cheerios
Lily-Wren	Lily	Wren	16	1	5	H	S	2	0	4	Cheerios
Lily-Wren	Lily	Wren	17	1	5	H	S	1	0	4	Cheerios
Lily-Wren	Lily	Wren	18	1	5	S	S	2	4	4	Cheerios
Lily-Wren	Lily	Wren	19	1	5	H	S	1	0	4	Cheerios
Lily-Wren	Lily	Wren	20	1	5	S	S	2	4	4	Cheerios
Lily-Wren	Lily	Wren	21	1	5	S	S	2	4	4	Cheerios
Lily-Wren	Lily	Wren	22	1	5	S	S	2	4	4	Cheerios
Lily-Wren	Lily	Wren	23	1	5	S	S	2	4	4	Cheerios
Lily-Wren	Lily	Wren	24	1	5	H	S	1	0	4	Cheerios
Lily-Wren	Lily	Wren	25	1	5	S	S	2	4	4	Cheerios
Lily-Wren	Lily	Wren	26	1	5	S	S	2	4	4	Cheerios
Lily-Wren	Lily	Wren	27	1	5	H	S	1	0	4	Cheerios
Lily-Wren	Lily	Wren	28	1	5	H	H	1	1	4	Cheerios
Lily-Wren	Lily	Wren	29	1	5	S	S	2	4	4	Cheerios
Lily-Wren	Lily	Wren	30	1	5	S	S	2	4	4	Cheerios
Lily-Wren	Lily	Wren	31	1	5	H	S	1	0	4	Cheerios
Lily-Wren	Lily	Wren	32	1	5	S	S	2	4	4	Cheerios
Lily-Wren	Lily	Wren	33	1	5	H	S	1	0	4	Cheerios
Lily-Wren	Lily	Wren	34	1	5	S	S	2	4	4	Cheerios
Lily-Wren	Lily	Wren	35	1	5	H	S	1	0	4	Cheerios
Lily-Wren	Lily	Wren	36	1	5	S	S	2	4	4	Cheerios
Lily-Wren	Lily	Wren	37	1	5	S	S	2	4	4	Cheerios
Lily-Wren	Lily	Wren	38	1	5	S	S	2	4	4	Cheerios
Lily-Wren	Lily	Wren	39	1	5	S	S	2	4	4	Cheerios
Lily-Wren	Lily	Wren	40	1	5	S	S	2	4	4	Cheerios
Lily-Wren	Wren	Lily	1	2	6	S	H	0	1	2	Cheerios
Lily-Wren	Wren	Lily	2	2	6	H	S	1	0	2	Cheerios
Lily-Wren	Wren	Lily	3	2	6	S	S	4	2	2	Cheerios
Lily-Wren	Wren	Lily	4	2	6	S	S	4	2	2	Cheerios
Lily-Wren	Wren	Lily	5	2	6	S	H	0	1	2	Cheerios
Lily-Wren	Wren	Lily	6	2	6	S	H	0	1	2	Cheerios
Lily-Wren	Wren	Lily	7	2	6	S	S	4	2	2	Cheerios
Lily-Wren	Wren	Lily	8	2	6	S	S	4	2	2	Cheerios
Lily-Wren	Wren	Lily	9	2	6	H	S	1	0	2	Cheerios
Lily-Wren	Wren	Lily	10	2	6	H	S	1	0	2	Cheerios
Lily-Wren	Wren	Lily	11	2	6	S	H	0	1	2	Cheerios
Lily-Wren	Wren	Lily	12	2	6	S	H	0	1	2	Cheerios
Lily-Wren	Wren	Lily	13	2	6	S	S	4	2	2	Cheerios
Lily-Wren	Wren	Lily	14	2	6	S	S	4	2	2	Cheerios
Lily-Wren	Wren	Lily	15	2	6	S	H	0	1	2	Cheerios
Lily-Wren	Wren	Lily	16	2	6	S	H	0	1	2	Cheerios
Lily-Wren	Wren	Lily	17	2	6	S	H	0	1	2	Cheerios
Lily-Wren	Wren	Lily	18	2	6	H	S	1	0	2	Cheerios
Lily-Wren	Wren	Lily	19	2	6	S	S	4	2	2	Cheerios
Lily-Wren	Wren	Lily	20	2	6	S	H	0	1	2	Cheerios
Lily-Wren	Wren	Lily	21	2	6	S	H	0	0	2	Cheerios
Lily-Wren	Wren	Lily	22	2	6	H	S	1	1	2	Cheerios
Lily-Wren	Wren	Lily	23	2	6	S	S	4	4	4	Cheerios
Lily-Wren	Wren	Lily	24	2	6	S	H	0	0	2	Cheerios
Lily-Wren	Wren	Lily	25	2	6	H	S	1	1	2	Cheerios
Lily-Wren	Wren	Lily	26	2	6	S	H	0	0	2	Cheerios
Lily-Wren	Wren	Lily	27	2	6	S	S	4	4	4	Cheerios
Lily-Wren	Wren	Lily	28	2	6	H	H	1	1	2	Cheerios
Lily-Wren	Wren	Lily	29	2	6	H	S	1	1	2	Cheerios
Lily-Wren	Wren	Lily	30	2	6	S	H	0	0	2	Cheerios
Lily-Wren	Wren	Lily	31	2	6	H	S	1	1	2	Cheerios
Lily-Wren	Wren	Lily	32	2	6	S	H	0	0	2	Cheerios
Lily-Wren	Wren	Lily	33	2	6	S	S	4	4	4	Cheerios
Lily-Wren	Wren	Lily	34	2	6	S	H	0	0	2	Cheerios
Lily-Wren	Wren	Lily	35	2	6	S	S	4	4	2	Cheerios
Lily-Wren	Wren	Lily	36	2	6	S	H	0	0	2	Cheerios
Lily-Wren	Wren	Lily	37	2	6	S	H	0	0	2	Cheerios
Lily-Wren	Wren	Lily	38	2	6	S	S	4	4	2	Cheerios
Lily-Wren	Wren	Lily	39	2	6	S	H	0	0	2	Cheerios
Lily-Wren	Wren	Lily	40	2	6	S	H	0	0	2	Cheerios
Lily-Wren	Wren	Lily	1	2	7	S	H	0	1	2	Cheerios
Lily-Wren	Wren	Lily	2	2	7	S	H	0	1	2	Cheerios
Lily-Wren	Wren	Lily	3	2	7	S	S	4	2	2	Cheerios
Lily-Wren	Wren	Lily	4	2	7	S	S	4	2	2	Cheerios
Lily-Wren	Wren	Lily	5	2	7	H	S	1	0	2	Cheerios
Lily-Wren	Wren	Lily	6	2	7	S	S	4	2	2	Cheerios
Lily-Wren	Wren	Lily	7	2	7	S	H	0	1	2	Cheerios
Lily-Wren	Wren	Lily	8	2	7	S	S	4	2	2	Cheerios
Lily-Wren	Wren	Lily	9	2	7	S	H	0	1	2	Cheerios
Lily-Wren	Wren	Lily	10	2	7	S	S	4	2	2	Cheerios
Lily-Wren	Wren	Lily	11	2	7	S	S	4	2	2	Cheerios
Lily-Wren	Wren	Lily	12	2	7	S	S	4	2	2	Cheerios
Lily-Wren	Wren	Lily	13	2	7	S	S	4	2	2	Cheerios
Lily-Wren	Wren	Lily	14	2	7	H	H	1	1	2	Cheerios
Lily-Wren	Wren	Lily	15	2	7	S	S	4	2	2	Cheerios
Lily-Wren	Wren	Lily	16	2	7	H	S	1	0	2	Cheerios
Lily-Wren	Wren	Lily	17	2	7	S	S	4	2	2	Cheerios
Lily-Wren	Wren	Lily	18	2	7	H	S	1	0	2	Cheerios
Lily-Wren	Wren	Lily	19	2	7	S	S	4	2	2	Cheerios
Lily-Wren	Wren	Lily	20	2	7	S	H	1	0	2	Cheerios
Lily-Wren	Wren	Lily	21	2	7	S	H	0	1	2	Cheerios
Lily-Wren	Wren	Lily	22	2	7	S	S	4	2	2	Cheerios
Lily-Wren	Wren	Lily	23	2	7	S	H	0	1	2	Cheerios
Lily-Wren	Wren	Lily	24	2	7	S	H	0	1	2	Cheerios
Lily-Wren	Wren	Lily	25	2	7	S	S	4	2	2	Cheerios
Lily-Wren	Wren	Lily	26	2	7	S	S	4	2	2	Cheerios
Lily-Wren	Wren	Lily	27	2	7	S	S	4	2	2	Cheerios
Lily-Wren	Wren	Lily	28	2	7	S	S	4	2	2	Cheerios
Lily-Wren	Wren	Lily	29	2	7	H	S	1	0	2	Cheerios
Lily-Wren	Wren	Lily	30	2	7	S	S	4	2	2	Cheerios
Lily-Wren	Wren	Lily	31	2	7	S	H	0	1	2	Cheerios
Lily-Wren	Wren	Lily	32	2	7	S	H	0	1	2	Cheerios
Lily-Wren	Wren	Lily	33	2	7	H	H	1	1	2	Cheerios
Lily-Wren	Wren	Lily	34	2	7	H	H	1	1	2	Cheerios
Lily-Wren	Wren	Lily	35	2	7	S	S	4	2	2	Cheerios
Lily-Wren	Wren	Lily	36	2	7	S	H	0	1	2	Cheerios
Lily-Wren	Wren	Lily	37	2	7	S	S	4	2	2	Cheerios
Lily-Wren	Wren	Lily	38	2	7	S	S	4	2	2	Cheerios
Lily-Wren	Wren	Lily	39	2	7	S	H	0	1	2	Cheerios
Lily-Wren	Wren	Lily	40	2	7	S	H	0	1	2	Cheerios
Lily-Wren	Wren	Lily	1	2	8	S	H	0	1	2	Cheerios
Lily-Wren	Wren	Lily	2	2	8	S	S	4	2	2	Cheerios
Lily-Wren	Wren	Lily	3	2	8	S	H	0	1	2	Cheerios
Lily-Wren	Wren	Lily	4	2	8	S	S	4	2	2	Cheerios
Lily-Wren	Wren	Lily	5	2	8	S	H	0	1	2	Cheerios
Lily-Wren	Wren	Lily	6	2	8	S	S	4	2	2	Cheerios
Lily-Wren	Wren	Lily	7	2	8	S	H	0	1	2	Cheerios
Lily-Wren	Wren	Lily	8	2	8	S	H	0	1	2	Cheerios
Lily-Wren	Wren	Lily	9	2	8	H	H	1	1	2	Cheerios
Lily-Wren	Wren	Lily	10	2	8	H	S	1	0	2	Cheerios
Lily-Wren	Wren	Lily	11	2	8	H	S	1	0	2	Cheerios
Lily-Wren	Wren	Lily	12	2	8	S	S	4	2	2	Cheerios
Lily-Wren	Wren	Lily	13	2	8	S	H	0	1	2	Cheerios
Lily-Wren	Wren	Lily	14	2	8	S	S	4	2	2	Cheerios
Lily-Wren	Wren	Lily	15	2	8	S	S	4	2	2	Cheerios
Lily-Wren	Wren	Lily	16	2	8	S	S	4	2	2	Cheerios
Lily-Wren	Wren	Lily	17	2	8	S	H	0	1	2	Cheerios
Lily-Wren	Wren	Lily	18	2	8	S	S	4	2	2	Cheerios
Lily-Wren	Wren	Lily	19	2	8	S	H	0	1	2	Cheerios
Lily-Wren	Wren	Lily	20	2	8	H	S	1	0	2	Cheerios
Lily-Wren	Wren	Lily	21	2	8	S	S	4	2	2	Cheerios
Lily-Wren	Wren	Lily	22	2	8	S	S	4	2	2	Cheerios
Lily-Wren	Wren	Lily	23	2	8	S	H	0	1	2	Cheerios
Lily-Wren	Wren	Lily	24	2	8	S	S	4	2	2	Cheerios
Lily-Wren	Wren	Lily	25	2	8	S	S	4	2	2	Cheerios
Lily-Wren	Wren	Lily	26	2	8	S	S	4	2	2	Cheerios
Lily-Wren	Wren	Lily	27	2	8	S	H	0	1	2	Cheerios
Lily-Wren	Wren	Lily	28	2	8	S	H	0	1	2	Cheerios
Lily-Wren	Wren	Lily	29	2	8	S	H	0	1	2	Cheerios
Lily-Wren	Wren	Lily	30	2	8	S	S	4	2	2	Cheerios
Lily-Wren	Wren	Lily	31	2	8	H	S	1	0	2	Cheerios
Lily-Wren	Wren	Lily	32	2	8	H	S	1	0	2	Cheerios
Lily-Wren	Wren	Lily	33	2	8	S	H	0	1	2	Cheerios
Lily-Wren	Wren	Lily	34	2	8	S	S	4	2	2	Cheerios
Lily-Wren	Wren	Lily	35	2	8	S	H	0	1	2	Cheerios
Lily-Wren	Wren	Lily	36	2	8	S	H	0	1	2	Cheerios
Lily-Wren	Wren	Lily	37	2	8	S	H	0	1	2	Cheerios
Lily-Wren	Wren	Lily	38	2	8	S	S	4	2	2	Cheerios
Lily-Wren	Wren	Lily	39	2	8	S	H	0	1	2	Cheerios
Lily-Wren	Wren	Lily	40	2	8	S	S	4	2	2	Cheerios
Lily-Wren	Wren	Lily	1	2	9	S	H	0	1	2	Cheerios
Lily-Wren	Wren	Lily	2	2	9	S	S	4	2	2	Cheerios
Lily-Wren	Wren	Lily	3	2	9	S	H	0	1	2	Cheerios
Lily-Wren	Wren	Lily	4	2	9	S	S	4	2	2	Cheerios
Lily-Wren	Wren	Lily	5	2	9	H	H	1	1	2	Cheerios
Lily-Wren	Wren	Lily	6	2	9	S	S	4	2	2	Cheerios
Lily-Wren	Wren	Lily	7	2	9	S	S	4	2	2	Cheerios
Lily-Wren	Wren	Lily	8	2	9	S	S	4	2	2	Cheerios
Lily-Wren	Wren	Lily	9	2	9	S	H	0	1	2	Cheerios
Lily-Wren	Wren	Lily	10	2	9	S	H	0	1	2	Cheerios
Lily-Wren	Wren	Lily	11	2	9	S	H	0	1	2	Cheerios
Lily-Wren	Wren	Lily	12	2	9	S	S	4	2	2	Cheerios
Lily-Wren	Wren	Lily	13	2	9	S	S	4	2	2	Cheerios
Lily-Wren	Wren	Lily	14	2	9	S	H	0	1	2	Cheerios
Lily-Wren	Wren	Lily	15	2	9	S	S	4	2	2	Cheerios
Lily-Wren	Wren	Lily	16	2	9	S	S	4	2	2	Cheerios
Lily-Wren	Wren	Lily	17	2	9	S	S	4	2	2	Cheerios
Lily-Wren	Wren	Lily	18	2	9	S	S	4	2	2	Cheerios
Lily-Wren	Wren	Lily	19	2	9	S	H	0	1	2	Cheerios
Lily-Wren	Wren	Lily	20	2	9	S	H	0	1	2	Cheerios
Lily-Wren	Wren	Lily	21	2	9	S	H	0	1	2	Cheerios
Lily-Wren	Wren	Lily	22	2	9	S	H	0	1	2	Cheerios
Lily-Wren	Wren	Lily	23	2	9	S	S	4	2	2	Cheerios
Lily-Wren	Wren	Lily	24	2	9	S	S	4	2	2	Cheerios
Lily-Wren	Wren	Lily	25	2	9	S	S	4	2	2	Cheerios
Lily-Wren	Wren	Lily	26	2	9	S	H	0	1	2	Cheerios
Lily-Wren	Wren	Lily	27	2	9	S	S	4	2	2	Cheerios
Lily-Wren	Wren	Lily	28	2	9	S	H	0	1	2	Cheerios
Lily-Wren	Wren	Lily	29	2	9	S	S	4	2	2	Cheerios
Lily-Wren	Wren	Lily	30	2	9	S	S	4	2	2	Cheerios
Lily-Wren	Wren	Lily	31	2	9	S	S	4	2	2	Cheerios
Lily-Wren	Wren	Lily	32	2	9	S	S	4	2	2	Cheerios
Lily-Wren	Wren	Lily	33	2	9	S	S	4	2	2	Cheerios
Lily-Wren	Wren	Lily	34	2	9	S	H	0	1	2	Cheerios
Lily-Wren	Wren	Lily	35	2	9	S	S	4	2	2	Cheerios
Lily-Wren	Wren	Lily	36	2	9	S	H	0	1	2	Cheerios
Lily-Wren	Wren	Lily	37	2	9	S	H	0	1	2	Cheerios
Lily-Wren	Wren	Lily	38	2	9	S	H	0	1	2	Cheerios
Lily-Wren	Wren	Lily	39	2	9	S	H	0	1	2	Cheerios
Lily-Wren	Wren	Lily	40	2	9	S	H	0	1	2	Cheerios
Lily-Wren	Wren	Lily	1	2	10	H	H	1	1	2	Cheerios
Lily-Wren	Wren	Lily	2	2	10	S	S	2	4	4	Cheerios
Lily-Wren	Wren	Lily	3	2	10	S	S	2	4	4	Cheerios
Lily-Wren	Wren	Lily	4	2	10	S	S	2	4	4	Cheerios
Lily-Wren	Wren	Lily	5	2	10	S	H	0	1	4	Cheerios
Lily-Wren	Wren	Lily	6	2	10	S	S	2	4	4	Cheerios
Lily-Wren	Wren	Lily	7	2	10	S	H	0	1	4	Cheerios
Lily-Wren	Wren	Lily	8	2	10	S	H	0	1	4	Cheerios
Lily-Wren	Wren	Lily	9	2	10	S	S	2	4	4	Cheerios
Lily-Wren	Wren	Lily	10	2	10	S	H	0	1	4	Cheerios
Lily-Wren	Wren	Lily	11	2	10	S	H	0	1	4	Cheerios
Lily-Wren	Wren	Lily	12	2	10	S	H	0	1	4	Cheerios
Lily-Wren	Wren	Lily	13	2	10	S	H	0	1	4	Cheerios
Lily-Wren	Wren	Lily	14	2	10	S	H	0	1	4	Cheerios
Lily-Wren	Wren	Lily	15	2	10	H	H	1	1	4	Cheerios
Lily-Wren	Wren	Lily	16	2	10	S	S	2	4	4	Cheerios
Lily-Wren	Wren	Lily	17	2	10	S	S	2	4	4	Cheerios
Lily-Wren	Wren	Lily	18	2	10	S	S	2	4	4	Cheerios
Lily-Wren	Wren	Lily	19	2	10	H	S	1	0	4	Cheerios
Lily-Wren	Wren	Lily	20	2	10	S	H	0	1	4	Cheerios
Lily-Wren	Wren	Lily	21	2	10	S	S	2	4	4	Cheerios
Lily-Wren	Wren	Lily	22	2	10	S	H	0	1	4	Cheerios
Lily-Wren	Wren	Lily	23	2	10	S	H	0	1	4	Cheerios
Lily-Wren	Wren	Lily	24	2	10	S	H	0	1	4	Cheerios
Lily-Wren	Wren	Lily	25	2	10	H	H	1	1	4	Cheerios
Lily-Wren	Wren	Lily	26	2	10	S	S	2	4	4	Cheerios
Lily-Wren	Wren	Lily	27	2	10	S	S	2	4	4	Cheerios
Lily-Wren	Wren	Lily	28	2	10	S	S	2	4	4	Cheerios
Lily-Wren	Wren	Lily	29	2	10	S	S	2	4	4	Cheerios
Lily-Wren	Wren	Lily	30	2	10	S	H	0	1	4	Cheerios
Lily-Wren	Wren	Lily	31	2	10	S	S	2	4	4	Cheerios
Lily-Wren	Wren	Lily	32	2	10	S	H	1	1	4	Cheerios
Lily-Wren	Wren	Lily	33	2	10	S	H	0	1	4	Cheerios
Lily-Wren	Wren	Lily	34	2	10	S	S	2	4	4	Cheerios
Lily-Wren	Wren	Lily	35	2	10	S	S	2	4	4	Cheerios
Lily-Wren	Wren	Lily	36	2	10	S	S	2	4	4	Cheerios
Lily-Wren	Wren	Lily	37	2	10	S	H	0	1	4	Cheerios
Lily-Wren	Wren	Lily	38	2	10	S	S	2	4	4	Cheerios
Lily-Wren	Wren	Lily	39	2	10	S	H	0	1	4	Cheerios
Lily-Wren	Wren	Lily	40	2	10	S	H	0	1	4	Cheerios
Lily-Wren	Wren	Lily	1	3	11	S	H	0	1	4	Cheerios
Lily-Wren	Wren	Lily	2	3	11	S	S	2	4	4	Cheerios
Lily-Wren	Wren	Lily	3	3	11	S	S	2	4	4	Cheerios
Lily-Wren	Wren	Lily	4	3	11	S	H	0	1	4	Cheerios
Lily-Wren	Wren	Lily	5	3	11	S	S	2	4	4	Cheerios
Lily-Wren	Wren	Lily	6	3	11	S	H	0	1	4	Cheerios
Lily-Wren	Wren	Lily	7	3	11	H	S	1	0	4	Cheerios
Lily-Wren	Wren	Lily	8	3	11	S	H	0	1	4	Cheerios
Lily-Wren	Wren	Lily	9	3	11	S	H	0	1	4	Cheerios
Lily-Wren	Wren	Lily	10	3	11	S	H	0	1	4	Cheerios
Lily-Wren	Wren	Lily	11	3	11	S	H	0	1	4	Cheerios
Lily-Wren	Wren	Lily	12	3	11	S	S	2	4	4	Cheerios
Lily-Wren	Wren	Lily	13	3	11	S	H	0	1	4	Cheerios
Lily-Wren	Wren	Lily	14	3	11	H	H	1	1	4	Cheerios
Lily-Wren	Wren	Lily	15	3	11	H	H	1	1	4	Cheerios
Lily-Wren	Wren	Lily	16	3	11	H	S	1	0	4	Cheerios
Lily-Wren	Wren	Lily	17	3	11	H	S	1	0	4	Cheerios
Lily-Wren	Wren	Lily	18	3	11	S	S	2	4	4	Cheerios
Lily-Wren	Wren	Lily	19	3	11	S	S	2	4	4	Cheerios
Lily-Wren	Wren	Lily	20	3	11	S	S	2	4	4	Cheerios
Lily-Wren	Wren	Lily	21	3	11	H	H	1	1	4	Cheerios
Lily-Wren	Wren	Lily	22	3	11	S	S	2	4	4	Cheerios
Lily-Wren	Wren	Lily	23	3	11	H	H	1	1	4	Cheerios
Lily-Wren	Wren	Lily	24	3	11	H	H	1	1	4	Cheerios
Lily-Wren	Wren	Lily	25	3	11	S	H	0	1	4	Cheerios
Lily-Wren	Wren	Lily	26	3	11	S	H	0	1	4	Cheerios
Lily-Wren	Wren	Lily	27	3	11	H	S	1	0	4	Cheerios
Lily-Wren	Wren	Lily	28	3	11	S	H	0	1	4	Cheerios
Lily-Wren	Wren	Lily	29	3	11	S	S	2	4	4	Cheerios
Lily-Wren	Wren	Lily	30	3	11	S	H	0	1	4	Cheerios
Lily-Wren	Wren	Lily	31	3	11	S	H	0	1	4	Cheerios
Lily-Wren	Wren	Lily	32	3	11	H	S	1	0	4	Cheerios
Lily-Wren	Wren	Lily	33	3	11	S	S	2	4	4	Cheerios
Lily-Wren	Wren	Lily	34	3	11	S	S	2	4	4	Cheerios
Lily-Wren	Wren	Lily	35	3	11	S	H	0	1	4	Cheerios
Lily-Wren	Wren	Lily	36	3	11	S	H	0	1	4	Cheerios
Lily-Wren	Wren	Lily	37	3	11	S	S	2	4	4	Cheerios
Lily-Wren	Wren	Lily	38	3	11	S	S	2	4	4	Cheerios
Lily-Wren	Wren	Lily	39	3	11	S	S	2	4	4	Cheerios
Lily-Wren	Wren	Lily	40	3	11	H	S	1	0	4	Cheerios
Lily-Wren	Wren	Lily	1	3	12	H	S	1	0	4	Cheerios
Lily-Wren	Wren	Lily	2	3	12	H	H	1	1	4	Cheerios
Lily-Wren	Wren	Lily	3	3	12	H	S	1	0	4	Cheerios
Lily-Wren	Wren	Lily	4	3	12	S	H	0	1	4	Cheerios
Lily-Wren	Wren	Lily	5	3	12	H	S	1	0	4	Cheerios
Lily-Wren	Wren	Lily	6	3	12	S	H	0	1	4	Cheerios
Lily-Wren	Wren	Lily	7	3	12	S	H	0	1	4	Cheerios
Lily-Wren	Wren	Lily	8	3	12	H	H	1	1	4	Cheerios
Lily-Wren	Wren	Lily	9	3	12	S	S	2	4	4	Cheerios
Lily-Wren	Wren	Lily	10	3	12	S	S	2	4	4	Cheerios
Lily-Wren	Wren	Lily	11	3	12	S	S	2	4	4	Cheerios
Lily-Wren	Wren	Lily	12	3	12	S	S	2	4	4	Cheerios
Lily-Wren	Wren	Lily	13	3	12	S	S	2	4	4	Cheerios
Lily-Wren	Wren	Lily	14	3	12	S	S	2	4	4	Cheerios
Lily-Wren	Wren	Lily	15	3	12	H	S	1	0	4	Cheerios
Lily-Wren	Wren	Lily	16	3	12	H	S	1	0	4	Cheerios
Lily-Wren	Wren	Lily	17	3	12	S	H	0	1	4	Cheerios
Lily-Wren	Wren	Lily	18	3	12	H	H	1	1	4	Cheerios
Lily-Wren	Wren	Lily	19	3	12	S	S	2	4	4	Cheerios
Lily-Wren	Wren	Lily	20	3	12	H	H	1	1	4	Cheerios
Lily-Wren	Wren	Lily	21	3	12	H	H	1	1	4	Cheerios
Lily-Wren	Wren	Lily	22	3	12	S	S	2	4	4	Cheerios
Lily-Wren	Wren	Lily	23	3	12	S	S	2	4	4	Cheerios
Lily-Wren	Wren	Lily	24	3	12	S	H	0	1	4	Cheerios
Lily-Wren	Wren	Lily	25	3	12	S	S	2	4	4	Cheerios
Lily-Wren	Wren	Lily	26	3	12	S	S	2	4	4	Cheerios
Lily-Wren	Wren	Lily	27	3	12	H	S	1	0	4	Cheerios
Lily-Wren	Wren	Lily	28	3	12	H	S	1	0	4	Cheerios
Lily-Wren	Wren	Lily	29	3	12	S	S	2	4	4	Cheerios
Lily-Wren	Wren	Lily	30	3	12	H	S	1	0	4	Cheerios
Lily-Wren	Wren	Lily	31	3	12	S	S	2	4	4	Cheerios
Lily-Wren	Wren	Lily	32	3	12	S	S	2	4	4	Cheerios
Lily-Wren	Wren	Lily	33	3	12	S	S	2	4	4	Cheerios
Lily-Wren	Wren	Lily	34	3	12	H	S	1	0	4	Cheerios
Lily-Wren	Wren	Lily	35	3	12	S	S	2	4	4	Cheerios
Lily-Wren	Wren	Lily	36	3	12	S	S	2	4	4	Cheerios
Lily-Wren	Wren	Lily	37	3	12	S	S	2	4	4	Cheerios
Lily-Wren	Wren	Lily	38	3	12	S	S	2	4	4	Cheerios
Lily-Wren	Wren	Lily	39	3	12	S	S	2	4	4	Cheerios
Lily-Wren	Wren	Lily	40	3	12	S	H	0	1	4	Cheerios
Lily-Wren	Wren	Lily	1	3	13	S	H	0	1	4	Cheerios
Lily-Wren	Wren	Lily	2	3	13	S	S	2	4	4	Cheerios
Lily-Wren	Wren	Lily	3	3	13	H	S	1	0	4	Cheerios
Lily-Wren	Wren	Lily	4	3	13	S	H	0	1	4	Cheerios
Lily-Wren	Wren	Lily	5	3	13	S	S	2	4	4	Cheerios
Lily-Wren	Wren	Lily	6	3	13	S	S	2	4	4	Cheerios
Lily-Wren	Wren	Lily	7	3	13	S	S	2	4	4	Cheerios
Lily-Wren	Wren	Lily	8	3	13	S	S	2	4	4	Cheerios
Lily-Wren	Wren	Lily	9	3	13	S	H	0	1	4	Cheerios
Lily-Wren	Wren	Lily	10	3	13	H	S	1	0	4	Cheerios
Lily-Wren	Wren	Lily	11	3	13	S	H	0	1	4	Cheerios
Lily-Wren	Wren	Lily	12	3	13	S	S	2	4	4	Cheerios
Lily-Wren	Wren	Lily	13	3	13	S	H	0	1	4	Cheerios
Lily-Wren	Wren	Lily	14	3	13	S	S	2	4	4	Cheerios
Lily-Wren	Wren	Lily	15	3	13	S	H	0	1	4	Cheerios
Lily-Wren	Wren	Lily	16	3	13	S	H	0	1	4	Cheerios
Lily-Wren	Wren	Lily	17	3	13	S	H	0	1	4	Cheerios
Lily-Wren	Wren	Lily	18	3	13	S	S	2	4	4	Cheerios
Lily-Wren	Wren	Lily	19	3	13	S	S	2	4	4	Cheerios
Lily-Wren	Wren	Lily	20	3	13	S	H	0	1	4	Cheerios
Lily-Wren	Wren	Lily	21	3	13	S	H	0	1	4	Cheerios
Lily-Wren	Wren	Lily	22	3	13	S	H	0	1	4	Cheerios
Lily-Wren	Wren	Lily	23	3	13	S	H	0	1	4	Cheerios
Lily-Wren	Wren	Lily	24	3	13	S	S	2	4	4	Cheerios
Lily-Wren	Wren	Lily	25	3	13	S	S	2	4	4	Cheerios
Lily-Wren	Wren	Lily	26	3	13	S	S	3	4	4	Cheerios
Lily-Wren	Wren	Lily	27	3	13	S	H	0	1	4	Cheerios
Lily-Wren	Wren	Lily	28	3	13	S	S	3	4	4	Cheerios
Lily-Wren	Wren	Lily	29	3	13	S	S	2	4	4	Cheerios
Lily-Wren	Wren	Lily	30	3	13	S	S	2	4	4	Cheerios
Lily-Wren	Wren	Lily	31	3	13	S	S	2	4	4	Cheerios
Lily-Wren	Wren	Lily	32	3	13	S	S	2	4	4	Cheerios
Lily-Wren	Wren	Lily	33	3	13	S	S	2	4	4	Cheerios
Lily-Wren	Wren	Lily	34	3	13	S	S	2	4	4	Cheerios
Lily-Wren	Wren	Lily	35	3	13	S	S	2	4	4	Cheerios
Lily-Wren	Wren	Lily	36	3	13	S	S	2	4	4	Cheerios
Lily-Wren	Wren	Lily	37	3	13	S	S	2	4	4	Cheerios
Lily-Wren	Wren	Lily	38	3	13	S	S	2	4	4	Cheerios
Lily-Wren	Wren	Lily	39	3	13	S	S	2	4	4	Cheerios
Lily-Wren	Wren	Lily	40	3	13	S	S	2	4	4	Cheerios
Lily-Wren	Wren	Lily	1	3	14	H	S	1	0	4	Cheerios
Lily-Wren	Wren	Lily	2	3	14	S	S	2	4	4	Cheerios
Lily-Wren	Wren	Lily	3	3	14	S	S	2	4	4	Cheerios
Lily-Wren	Wren	Lily	4	3	14	S	H	0	1	4	Cheerios
Lily-Wren	Wren	Lily	5	3	14	S	H	0	1	4	Cheerios
Lily-Wren	Wren	Lily	6	3	14	S	S	2	4	4	Cheerios
Lily-Wren	Wren	Lily	7	3	14	S	S	2	4	4	Cheerios
Lily-Wren	Wren	Lily	8	3	14	S	S	2	4	4	Cheerios
Lily-Wren	Wren	Lily	9	3	14	S	S	2	4	4	Cheerios
Lily-Wren	Wren	Lily	10	3	14	S	H	0	1	4	Cheerios
Lily-Wren	Wren	Lily	11	3	14	S	S	2	4	4	Cheerios
Lily-Wren	Wren	Lily	12	3	14	S	S	2	4	4	Cheerios
Lily-Wren	Wren	Lily	13	3	14	S	S	2	4	4	Cheerios
Lily-Wren	Wren	Lily	14	3	14	S	S	2	4	4	Cheerios
Lily-Wren	Wren	Lily	15	3	14	S	S	2	4	4	Cheerios
Lily-Wren	Wren	Lily	16	3	14	S	S	2	4	4	Cheerios
Lily-Wren	Wren	Lily	17	3	14	S	S	2	4	4	Cheerios
Lily-Wren	Wren	Lily	18	3	14	S	S	2	4	4	Cheerios
Lily-Wren	Wren	Lily	19	3	14	S	S	2	4	4	Cheerios
Lily-Wren	Wren	Lily	20	3	14	S	S	2	4	4	Cheerios
Lily-Wren	Wren	Lily	21	3	14	S	S	2	4	4	Cheerios
Lily-Wren	Wren	Lily	22	3	14	S	S	2	4	4	Cheerios
Lily-Wren	Wren	Lily	23	3	14	S	S	2	4	4	Cheerios
Lily-Wren	Wren	Lily	24	3	14	S	S	2	4	4	Cheerios
Lily-Wren	Wren	Lily	25	3	14	S	S	2	4	4	Cheerios
Lily-Wren	Wren	Lily	26	3	14	S	S	2	4	4	Cheerios
Lily-Wren	Wren	Lily	27	3	14	S	S	2	4	4	Cheerios
Lily-Wren	Wren	Lily	28	3	14	S	S	2	4	4	Cheerios
Lily-Wren	Wren	Lily	29	3	14	S	S	2	4	4	Cheerios
Lily-Wren	Wren	Lily	30	3	14	S	S	2	4	4	Cheerios
Lily-Wren	Wren	Lily	31	3	14	S	S	2	4	4	Cheerios
Lily-Wren	Wren	Lily	32	3	14	S	S	2	4	4	Cheerios
Lily-Wren	Wren	Lily	33	3	14	S	S	2	4	4	Cheerios
Lily-Wren	Wren	Lily	34	3	14	S	S	2	4	4	Cheerios
Lily-Wren	Wren	Lily	35	3	14	S	S	2	4	4	Cheerios
Lily-Wren	Wren	Lily	36	3	14	S	S	2	4	4	Cheerios
Lily-Wren	Wren	Lily	37	3	14	S	S	2	4	4	Cheerios
Lily-Wren	Wren	Lily	38	3	14	S	S	2	4	4	Cheerios
Lily-Wren	Wren	Lily	39	3	14	S	S	2	4	4	Cheerios
Lily-Wren	Wren	Lily	40	3	14	S	S	2	4	4	Cheerios
Lily-Wren	Wren	Lily	1	3	15	S	H	0	1	4	Cheerios
Lily-Wren	Wren	Lily	2	3	15	S	S	4	2	4	Cheerios
Lily-Wren	Wren	Lily	3	3	15	S	H	0	1	4	Cheerios
Lily-Wren	Wren	Lily	4	3	15	S	H	0	1	4	Cheerios
Lily-Wren	Wren	Lily	5	3	15	S	S	2	4	4	Cheerios
Lily-Wren	Wren	Lily	6	3	15	S	S	2	4	4	Cheerios
Lily-Wren	Wren	Lily	7	3	15	S	S	2	4	4	Cheerios
Lily-Wren	Wren	Lily	8	3	15	S	S	2	4	4	Cheerios
Lily-Wren	Wren	Lily	9	3	15	S	S	2	4	4	Cheerios
Lily-Wren	Wren	Lily	10	3	15	S	S	2	4	4	Cheerios
Lily-Wren	Wren	Lily	11	3	15	S	S	2	4	4	Cheerios
Lily-Wren	Wren	Lily	12	3	15	S	S	2	4	4	Cheerios
Lily-Wren	Wren	Lily	13	3	15	S	S	2	4	4	Cheerios
Lily-Wren	Wren	Lily	14	3	15	S	S	2	4	4	Cheerios
Lily-Wren	Wren	Lily	15	3	15	S	S	2	4	4	Cheerios
Lily-Wren	Wren	Lily	16	3	15	S	S	2	4	4	Cheerios
Lily-Wren	Wren	Lily	17	3	15	S	S	2	4	4	Cheerios
Lily-Wren	Wren	Lily	18	3	15	S	S	2	4	4	Cheerios
Lily-Wren	Wren	Lily	19	3	15	S	S	2	4	4	Cheerios
Lily-Wren	Wren	Lily	20	3	15	S	S	2	4	4	Cheerios
Lily-Wren	Wren	Lily	21	3	15	S	S	2	4	4	Cheerios
Lily-Wren	Wren	Lily	22	3	15	S	S	2	4	4	Cheerios
Lily-Wren	Wren	Lily	23	3	15	S	S	2	4	4	Cheerios
Lily-Wren	Wren	Lily	24	3	15	S	S	2	4	4	Cheerios
Lily-Wren	Wren	Lily	25	3	15	S	S	2	4	4	Cheerios
Lily-Wren	Wren	Lily	26	3	15	S	S	2	4	4	Cheerios
Lily-Wren	Wren	Lily	27	3	15	S	S	2	4	4	Cheerios
Lily-Wren	Wren	Lily	28	3	15	S	S	2	4	4	Cheerios
Lily-Wren	Wren	Lily	29	3	15	S	S	2	4	4	Cheerios
Lily-Wren	Wren	Lily	30	3	15	S	S	2	4	4	Cheerios
Lily-Wren	Wren	Lily	31	3	15	S	S	2	4	4	Cheerios
Lily-Wren	Wren	Lily	32	3	15	S	S	2	4	4	Cheerios
Lily-Wren	Wren	Lily	33	3	15	S	S	2	4	4	Cheerios
Lily-Wren	Wren	Lily	34	3	15	S	S	2	4	4	Cheerios
Lily-Wren	Wren	Lily	35	3	15	S	S	2	4	4	Cheerios
Lily-Wren	Wren	Lily	36	3	15	S	S	2	4	4	Cheerios
Lily-Wren	Wren	Lily	37	3	15	S	S	2	4	4	Cheerios
Lily-Wren	Wren	Lily	38	3	15	S	S	2	4	4	Cheerios
Lily-Wren	Wren	Lily	39	3	15	S	S	2	4	4	Cheerios
Lily-Wren	Wren	Lily	40	3	15	S	S	2	4	4	Cheerios
Lily-Wren	Lily	Wren	1	4	16	H	S	1	0	2	Cheerios
Lily-Wren	Lily	Wren	2	4	16	H	S	1	0	2	Cheerios
Lily-Wren	Lily	Wren	3	4	16	S	S	4	2	2	Cheerios
Lily-Wren	Lily	Wren	4	4	16	S	S	4	2	2	Cheerios
Lily-Wren	Lily	Wren	5	4	16	H	S	1	0	2	Cheerios
Lily-Wren	Lily	Wren	6	4	16	S	S	4	2	2	Cheerios
Lily-Wren	Lily	Wren	7	4	16	S	S	4	2	2	Cheerios
Lily-Wren	Lily	Wren	8	4	16	S	S	4	2	2	Cheerios
Lily-Wren	Lily	Wren	9	4	16	S	S	4	2	2	Cheerios
Lily-Wren	Lily	Wren	10	4	16	S	S	4	2	2	Cheerios
Lily-Wren	Lily	Wren	11	4	16	S	S	4	2	2	Cheerios
Lily-Wren	Lily	Wren	12	4	16	S	S	4	2	2	Cheerios
Lily-Wren	Lily	Wren	13	4	16	S	S	4	2	2	Cheerios
Lily-Wren	Lily	Wren	14	4	16	S	S	4	2	2	Cheerios
Lily-Wren	Lily	Wren	15	4	16	S	S	4	2	2	Cheerios
Lily-Wren	Lily	Wren	16	4	16	S	S	4	2	2	Cheerios
Lily-Wren	Lily	Wren	17	4	16	S	S	4	2	2	Cheerios
Lily-Wren	Lily	Wren	18	4	16	S	S	4	2	2	Cheerios
Lily-Wren	Lily	Wren	19	4	16	H	S	1	0	2	Cheerios
Lily-Wren	Lily	Wren	20	4	16	S	S	4	2	2	Cheerios
Lily-Wren	Lily	Wren	21	4	16	S	S	4	2	2	Cheerios
Lily-Wren	Lily	Wren	22	4	16	S	S	4	2	2	Cheerios
Lily-Wren	Lily	Wren	23	4	16	S	S	4	2	2	Cheerios
Lily-Wren	Lily	Wren	24	4	16	S	S	4	2	2	Cheerios
Lily-Wren	Lily	Wren	25	4	16	H	S	1	0	2	Cheerios
Lily-Wren	Lily	Wren	26	4	16	S	S	4	2	2	Cheerios
Lily-Wren	Lily	Wren	27	4	16	S	S	4	2	2	Cheerios
Lily-Wren	Lily	Wren	28	4	16	S	S	4	2	2	Cheerios
Lily-Wren	Lily	Wren	29	4	16	S	S	4	2	2	Cheerios
Lily-Wren	Lily	Wren	30	4	16	S	S	4	2	2	Cheerios
Lily-Wren	Lily	Wren	31	4	16	S	S	4	2	2	Cheerios
Lily-Wren	Lily	Wren	32	4	16	S	S	4	2	2	Cheerios
Lily-Wren	Lily	Wren	33	4	16	S	S	4	2	2	Cheerios
Lily-Wren	Lily	Wren	34	4	16	S	S	4	2	2	Cheerios
Lily-Wren	Lily	Wren	35	4	16	S	S	4	2	2	Cheerios
Lily-Wren	Lily	Wren	36	4	16	S	S	4	2	2	Cheerios
Lily-Wren	Lily	Wren	37	4	16	S	S	4	2	2	Cheerios
Lily-Wren	Lily	Wren	38	4	16	S	S	4	2	2	Cheerios
Lily-Wren	Lily	Wren	39	4	16	S	S	4	2	2	Cheerios
Lily-Wren	Lily	Wren	40	4	16	S	S	4	2	2	Cheerios
Lily-Wren	Lily	Wren	1	4	17	H	S	1	0	2	Cheerios
Lily-Wren	Lily	Wren	2	4	17	S	S	4	2	2	Cheerios
Lily-Wren	Lily	Wren	3	4	17	S	S	4	2	2	Cheerios
Lily-Wren	Lily	Wren	4	4	17	S	S	4	2	2	Cheerios
Lily-Wren	Lily	Wren	5	4	17	S	S	4	2	2	Cheerios
Lily-Wren	Lily	Wren	6	4	17	S	S	4	2	2	Cheerios
Lily-Wren	Lily	Wren	7	4	17	S	S	4	2	2	Cheerios
Lily-Wren	Lily	Wren	8	4	17	S	S	4	2	2	Cheerios
Lily-Wren	Lily	Wren	9	4	17	S	S	4	2	2	Cheerios
Lily-Wren	Lily	Wren	10	4	17	S	S	4	2	2	Cheerios
Lily-Wren	Lily	Wren	11	4	17	S	S	4	2	2	Cheerios
Lily-Wren	Lily	Wren	12	4	17	S	S	4	2	2	Cheerios
Lily-Wren	Lily	Wren	13	4	17	S	S	4	2	2	Cheerios
Lily-Wren	Lily	Wren	14	4	17	S	S	4	2	2	Cheerios
Lily-Wren	Lily	Wren	15	4	17	S	S	4	2	2	Cheerios
Lily-Wren	Lily	Wren	16	4	17	S	S	4	2	2	Cheerios
Lily-Wren	Lily	Wren	17	4	17	H	S	1	0	2	Cheerios
Lily-Wren	Lily	Wren	18	4	17	S	S	4	2	2	Cheerios
Lily-Wren	Lily	Wren	19	4	17	S	S	4	2	2	Cheerios
Lily-Wren	Lily	Wren	20	4	17	S	S	4	2	2	Cheerios
Lily-Wren	Lily	Wren	21	4	17	S	S	4	2	2	Cheerios
Lily-Wren	Lily	Wren	22	4	17	S	S	4	2	2	Cheerios
Lily-Wren	Lily	Wren	23	4	17	S	S	4	2	2	Cheerios
Lily-Wren	Lily	Wren	24	4	17	S	S	4	2	2	Cheerios
Lily-Wren	Lily	Wren	25	4	17	S	S	4	2	2	Cheerios
Lily-Wren	Lily	Wren	26	4	17	S	S	4	2	2	Cheerios
Lily-Wren	Lily	Wren	27	4	17	S	S	4	2	2	Cheerios
Lily-Wren	Lily	Wren	28	4	17	S	S	4	2	2	Cheerios
Lily-Wren	Lily	Wren	29	4	17	S	S	4	2	2	Cheerios
Lily-Wren	Lily	Wren	30	4	17	S	S	4	2	2	Cheerios
Lily-Wren	Lily	Wren	31	4	17	S	S	4	2	2	Cheerios
Lily-Wren	Lily	Wren	32	4	17	S	S	4	2	2	Cheerios
Lily-Wren	Lily	Wren	33	4	17	S	S	4	2	2	Cheerios
Lily-Wren	Lily	Wren	34	4	17	S	S	4	2	2	Cheerios
Lily-Wren	Lily	Wren	35	4	17	S	S	4	2	2	Cheerios
Lily-Wren	Lily	Wren	36	4	17	S	S	4	2	2	Cheerios
Lily-Wren	Lily	Wren	37	4	17	S	S	4	2	2	Cheerios
Lily-Wren	Lily	Wren	38	4	17	S	S	4	2	2	Cheerios
Lily-Wren	Lily	Wren	39	4	17	S	S	4	2	2	Cheerios
Lily-Wren	Lily	Wren	40	4	17	S	S	4	2	2	Cheerios
Lily-Wren	Lily	Wren	1	4	18	H	S	1	0	2	Cheerios
Lily-Wren	Lily	Wren	2	4	18	S	S	4	2	2	Cheerios
Lily-Wren	Lily	Wren	3	4	18	S	S	4	2	2	Cheerios
Lily-Wren	Lily	Wren	4	4	18	S	S	4	2	2	Cheerios
Lily-Wren	Lily	Wren	5	4	18	S	S	4	2	2	Cheerios
Lily-Wren	Lily	Wren	6	4	18	S	S	4	2	2	Cheerios
Lily-Wren	Lily	Wren	7	4	18	S	S	4	2	2	Cheerios
Lily-Wren	Lily	Wren	8	4	18	S	S	4	2	2	Cheerios
Lily-Wren	Lily	Wren	9	4	18	S	S	4	2	2	Cheerios
Lily-Wren	Lily	Wren	10	4	18	S	S	4	2	2	Cheerios
Lily-Wren	Lily	Wren	11	4	18	S	S	4	2	2	Cheerios
Lily-Wren	Lily	Wren	12	4	18	S	S	4	2	2	Cheerios
Lily-Wren	Lily	Wren	13	4	18	S	S	4	2	2	Cheerios
Lily-Wren	Lily	Wren	14	4	18	S	S	4	2	2	Cheerios
Lily-Wren	Lily	Wren	15	4	18	S	S	4	2	2	Cheerios
Lily-Wren	Lily	Wren	16	4	18	S	S	4	2	2	Cheerios
Lily-Wren	Lily	Wren	17	4	18	H	S	1	0	2	Cheerios
Lily-Wren	Lily	Wren	18	4	18	S	S	4	2	2	Cheerios
Lily-Wren	Lily	Wren	19	4	18	S	S	4	2	2	Cheerios
Lily-Wren	Lily	Wren	20	4	18	S	S	4	2	2	Cheerios
Lily-Wren	Lily	Wren	21	4	18	S	S	4	2	2	Cheerios
Lily-Wren	Lily	Wren	22	4	18	S	S	4	2	2	Cheerios
Lily-Wren	Lily	Wren	23	4	18	S	S	4	2	2	Cheerios
Lily-Wren	Lily	Wren	24	4	18	S	S	4	2	2	Cheerios
Lily-Wren	Lily	Wren	25	4	18	S	S	4	2	2	Cheerios
Lily-Wren	Lily	Wren	26	4	18	S	S	4	2	2	Cheerios
Lily-Wren	Lily	Wren	27	4	18	S	S	4	2	2	Cheerios
Lily-Wren	Lily	Wren	28	4	18	S	S	4	2	2	Cheerios
Lily-Wren	Lily	Wren	29	4	18	S	S	4	2	2	Cheerios
Lily-Wren	Lily	Wren	30	4	18	S	S	4	2	2	Cheerios
Lily-Wren	Lily	Wren	31	4	18	S	S	4	2	2	Cheerios
Lily-Wren	Lily	Wren	32	4	18	S	S	4	2	2	Cheerios
Lily-Wren	Lily	Wren	33	4	18	S	S	4	2	2	Cheerios
Lily-Wren	Lily	Wren	34	4	18	S	S	4	2	2	Cheerios
Lily-Wren	Lily	Wren	35	4	18	S	S	4	2	2	Cheerios
Lily-Wren	Lily	Wren	36	4	18	S	S	4	2	2	Cheerios
Lily-Wren	Lily	Wren	37	4	18	S	S	4	2	2	Cheerios
Lily-Wren	Lily	Wren	38	4	18	S	S	4	2	2	Cheerios
Lily-Wren	Lily	Wren	39	4	18	S	S	4	2	2	Cheerios
Lily-Wren	Lily	Wren	40	4	18	S	S	4	2	2	Cheerios
Lily-Wren	Lily	Wren	1	4	19	S	S	4	2	2	Cheerios
Lily-Wren	Lily	Wren	2	4	19	H	S	1	0	2	Cheerios
Lily-Wren	Lily	Wren	3	4	19	S	S	4	2	2	Cheerios
Lily-Wren	Lily	Wren	4	4	19	H	S	1	0	2	Cheerios
Lily-Wren	Lily	Wren	5	4	19	S	S	4	2	2	Cheerios
Lily-Wren	Lily	Wren	6	4	19	H	S	1	0	2	Cheerios
Lily-Wren	Lily	Wren	7	4	19	S	S	4	2	2	Cheerios
Lily-Wren	Lily	Wren	8	4	19	H	S	1	0	2	Cheerios
Lily-Wren	Lily	Wren	9	4	19	S	S	4	2	2	Cheerios
Lily-Wren	Lily	Wren	10	4	19	S	S	4	2	2	Cheerios
Lily-Wren	Lily	Wren	11	4	19	S	S	4	2	2	Cheerios
Lily-Wren	Lily	Wren	12	4	19	S	S	4	2	2	Cheerios
Lily-Wren	Lily	Wren	13	4	19	S	S	4	2	2	Cheerios
Lily-Wren	Lily	Wren	14	4	19	S	S	4	2	2	Cheerios
Lily-Wren	Lily	Wren	15	4	19	S	S	4	2	2	Cheerios
Lily-Wren	Lily	Wren	16	4	19	S	S	4	2	2	Cheerios
Lily-Wren	Lily	Wren	17	4	19	S	S	4	2	2	Cheerios
Lily-Wren	Lily	Wren	18	4	19	S	S	4	2	2	Cheerios
Lily-Wren	Lily	Wren	19	4	19	S	S	4	2	2	Cheerios
Lily-Wren	Lily	Wren	20	4	19	H	S	1	0	2	Cheerios
Lily-Wren	Lily	Wren	21	4	19	S	S	4	2	2	Cheerios
Lily-Wren	Lily	Wren	22	4	19	S	S	4	2	2	Cheerios
Lily-Wren	Lily	Wren	23	4	19	S	S	4	2	2	Cheerios
Lily-Wren	Lily	Wren	24	4	19	S	S	4	2	2	Cheerios
Lily-Wren	Lily	Wren	25	4	19	S	S	4	2	2	Cheerios
Lily-Wren	Lily	Wren	26	4	19	S	S	4	2	2	Cheerios
Lily-Wren	Lily	Wren	27	4	19	S	S	4	2	2	Cheerios
Lily-Wren	Lily	Wren	28	4	19	S	S	4	2	2	Cheerios
Lily-Wren	Lily	Wren	29	4	19	S	S	4	2	2	Cheerios
Lily-Wren	Lily	Wren	30	4	19	S	S	4	2	2	Cheerios
Lily-Wren	Lily	Wren	31	4	19	S	S	4	2	2	Cheerios
Lily-Wren	Lily	Wren	32	4	19	S	S	4	2	2	Cheerios
Lily-Wren	Lily	Wren	33	4	19	S	S	4	2	2	Cheerios
Lily-Wren	Lily	Wren	34	4	19	S	S	4	2	2	Cheerios
Lily-Wren	Lily	Wren	35	4	19	S	S	4	2	2	Cheerios
Lily-Wren	Lily	Wren	36	4	19	S	S	4	2	2	Cheerios
Lily-Wren	Lily	Wren	37	4	19	S	S	4	2	2	Cheerios
Lily-Wren	Lily	Wren	38	4	19	S	S	4	2	2	Cheerios
Lily-Wren	Lily	Wren	39	4	19	S	S	4	2	2	Cheerios
Lily-Wren	Lily	Wren	40	4	19	S	S	4	2	2	Cheerios
Lily-Wren	Wren	Lily	1	4	20	S	H	0	1	2	Cheerios
Lily-Wren	Wren	Lily	2	4	20	S	H	0	1	2	Cheerios
Lily-Wren	Wren	Lily	3	4	20	S	S	4	2	2	Cheerios
Lily-Wren	Wren	Lily	4	4	20	S	S	4	2	2	Cheerios
Lily-Wren	Wren	Lily	5	4	20	S	H	0	1	2	Cheerios
Lily-Wren	Wren	Lily	6	4	20	S	S	4	2	2	Cheerios
Lily-Wren	Wren	Lily	7	4	20	S	S	4	2	2	Cheerios
Lily-Wren	Wren	Lily	8	4	20	S	S	4	2	2	Cheerios
Lily-Wren	Wren	Lily	9	4	20	S	S	4	2	2	Cheerios
Lily-Wren	Wren	Lily	10	4	20	S	H	0	1	2	Cheerios
Lily-Wren	Wren	Lily	11	4	20	S	S	4	2	2	Cheerios
Lily-Wren	Wren	Lily	12	4	20	S	S	4	2	2	Cheerios
Lily-Wren	Wren	Lily	13	4	20	S	S	4	2	2	Cheerios
Lily-Wren	Wren	Lily	14	4	20	S	S	4	2	2	Cheerios
Lily-Wren	Wren	Lily	15	4	20	H	S	1	0	2	Cheerios
Lily-Wren	Wren	Lily	16	4	20	S	S	4	2	2	Cheerios
Lily-Wren	Wren	Lily	17	4	20	S	S	4	2	2	Cheerios
Lily-Wren	Wren	Lily	18	4	20	S	S	4	2	2	Cheerios
Lily-Wren	Wren	Lily	19	4	20	S	S	4	2	2	Cheerios
Lily-Wren	Wren	Lily	20	4	20	S	S	4	2	2	Cheerios
Lily-Wren	Wren	Lily	21	4	20	S	S	4	2	2	Cheerios
Lily-Wren	Wren	Lily	22	4	20	S	H	0	1	2	Cheerios
Lily-Wren	Wren	Lily	23	4	20	S	S	4	2	2	Cheerios
Lily-Wren	Wren	Lily	24	4	20	S	S	4	2	2	Cheerios
Lily-Wren	Wren	Lily	25	4	20	S	S	4	2	2	Cheerios
Lily-Wren	Wren	Lily	26	4	20	S	S	4	2	2	Cheerios
Lily-Wren	Wren	Lily	27	4	20	S	S	4	2	2	Cheerios
Lily-Wren	Wren	Lily	28	4	20	S	S	4	2	2	Cheerios
Lily-Wren	Wren	Lily	29	4	20	S	S	4	2	2	Cheerios
Lily-Wren	Wren	Lily	30	4	20	S	S	4	2	2	Cheerios
Lily-Wren	Wren	Lily	31	4	20	S	S	4	2	2	Cheerios
Lily-Wren	Wren	Lily	32	4	20	S	S	4	2	2	Cheerios
Lily-Wren	Wren	Lily	33	4	20	S	S	4	2	2	Cheerios
Lily-Wren	Wren	Lily	34	4	20	S	S	4	2	2	Cheerios
Lily-Wren	Wren	Lily	35	4	20	S	S	4	2	2	Cheerios
Lily-Wren	Wren	Lily	36	4	20	S	S	4	2	2	Cheerios
Lily-Wren	Wren	Lily	37	4	20	S	S	4	2	2	Cheerios
Lily-Wren	Wren	Lily	38	4	20	S	S	4	2	2	Cheerios
Lily-Wren	Wren	Lily	39	4	20	S	S	4	2	2	Cheerios
Lily-Wren	Wren	Lily	40	4	20	S	S	4	2	2	Cheerios
Benny-Gretel	Benny	Gretel	1	1	1	S	S	4	2	2	Cheerios
Benny-Gretel	Benny	Gretel	2	1	1	S	H	0	1	2	Cheerios
Benny-Gretel	Benny	Gretel	3	1	1	S	S	4	2	2	Cheerios
Benny-Gretel	Benny	Gretel	4	1	1	S	S	4	2	2	Cheerios
Benny-Gretel	Benny	Gretel	5	1	1	S	S	4	2	2	Cheerios
Benny-Gretel	Benny	Gretel	6	1	1	S	S	4	2	2	Cheerios
Benny-Gretel	Benny	Gretel	7	1	1	S	S	4	2	2	Cheerios
Benny-Gretel	Benny	Gretel	8	1	1	S	S	4	2	2	Cheerios
Benny-Gretel	Benny	Gretel	9	1	1	S	H	0	1	2	Cheerios
Benny-Gretel	Benny	Gretel	10	1	1	S	S	4	2	2	Cheerios
Benny-Gretel	Benny	Gretel	11	1	1	S	S	4	2	2	Cheerios
Benny-Gretel	Benny	Gretel	12	1	1	S	S	4	2	2	Cheerios
Benny-Gretel	Benny	Gretel	13	1	1	S	H	0	1	2	Cheerios
Benny-Gretel	Benny	Gretel	14	1	1	S	S	4	2	2	Cheerios
Benny-Gretel	Benny	Gretel	15	1	1	S	S	4	2	2	Cheerios
Benny-Gretel	Benny	Gretel	16	1	1	S	S	4	2	2	Cheerios
Benny-Gretel	Benny	Gretel	17	1	1	S	S	4	2	2	Cheerios
Benny-Gretel	Benny	Gretel	18	1	1	S	S	4	2	2	Cheerios
Benny-Gretel	Benny	Gretel	19	1	1	S	S	4	2	2	Cheerios
Benny-Gretel	Benny	Gretel	20	1	1	S	S	4	2	2	Cheerios
Benny-Gretel	Benny	Gretel	21	1	1	S	S	4	2	2	Cheerios
Benny-Gretel	Benny	Gretel	22	1	1	S	H	0	1	2	Cheerios
Benny-Gretel	Benny	Gretel	23	1	1	S	S	4	2	2	Cheerios
Benny-Gretel	Benny	Gretel	24	1	1	S	S	4	2	2	Cheerios
Benny-Gretel	Benny	Gretel	25	1	1	S	S	4	2	2	Cheerios
Benny-Gretel	Benny	Gretel	26	1	1	S	S	4	2	2	Cheerios
Benny-Gretel	Benny	Gretel	27	1	1	S	S	4	2	2	Cheerios
Benny-Gretel	Benny	Gretel	28	1	1	S	S	4	2	2	Cheerios
Benny-Gretel	Benny	Gretel	29	1	1	S	S	4	2	2	Cheerios
Benny-Gretel	Benny	Gretel	30	1	1	S	S	4	2	2	Cheerios
Benny-Gretel	Benny	Gretel	31	1	1	S	S	4	2	2	Cheerios
Benny-Gretel	Benny	Gretel	32	1	1	S	S	4	2	2	Cheerios
Benny-Gretel	Benny	Gretel	33	1	1	S	S	4	2	2	Cheerios
Benny-Gretel	Benny	Gretel	34	1	1	S	S	4	2	2	Cheerios
Benny-Gretel	Benny	Gretel	35	1	1	S	S	4	2	2	Cheerios
Benny-Gretel	Benny	Gretel	36	1	1	S	S	4	2	2	Cheerios
Benny-Gretel	Benny	Gretel	37	1	1	S	H	0	1	2	Cheerios
Benny-Gretel	Benny	Gretel	38	1	1	S	H	0	1	2	Cheerios
Benny-Gretel	Benny	Gretel	39	1	1	S	S	4	2	2	Cheerios
Benny-Gretel	Benny	Gretel	40	1	1	S	S	4	2	2	Cheerios
Benny-Gretel	Benny	Gretel	1	1	2	S	S	4	2	2	Cheerios
Benny-Gretel	Benny	Gretel	2	1	2	S	S	4	2	2	Cheerios
Benny-Gretel	Benny	Gretel	3	1	2	S	S	4	2	2	Cheerios
Benny-Gretel	Benny	Gretel	4	1	2	S	S	4	2	2	Cheerios
Benny-Gretel	Benny	Gretel	5	1	2	S	S	4	2	2	Cheerios
Benny-Gretel	Benny	Gretel	6	1	2	S	S	4	2	2	Cheerios
Benny-Gretel	Benny	Gretel	7	1	2	S	S	4	2	2	Cheerios
Benny-Gretel	Benny	Gretel	8	1	2	S	S	4	2	2	Cheerios
Benny-Gretel	Benny	Gretel	9	1	2	S	S	4	2	2	Cheerios
Benny-Gretel	Benny	Gretel	10	1	2	S	H	0	1	2	Cheerios
Benny-Gretel	Benny	Gretel	11	1	2	S	S	4	2	2	Cheerios
Benny-Gretel	Benny	Gretel	12	1	2	S	S	4	2	2	Cheerios
Benny-Gretel	Benny	Gretel	13	1	2	S	S	4	2	2	Cheerios
Benny-Gretel	Benny	Gretel	14	1	2	S	H	0	1	2	Cheerios
Benny-Gretel	Benny	Gretel	15	1	2	S	S	4	2	2	Cheerios
Benny-Gretel	Benny	Gretel	16	1	2	S	S	4	2	2	Cheerios
Benny-Gretel	Benny	Gretel	17	1	2	S	S	4	2	2	Cheerios
Benny-Gretel	Benny	Gretel	18	1	2	S	S	4	2	2	Cheerios
Benny-Gretel	Benny	Gretel	19	1	2	S	S	4	2	2	Cheerios
Benny-Gretel	Benny	Gretel	20	1	2	S	S	4	2	2	Cheerios
Benny-Gretel	Benny	Gretel	21	1	2	S	S	4	2	2	Cheerios
Benny-Gretel	Benny	Gretel	22	1	2	S	S	4	2	2	Cheerios
Benny-Gretel	Benny	Gretel	23	1	2	S	S	4	2	2	Cheerios
Benny-Gretel	Benny	Gretel	24	1	2	S	S	4	2	2	Cheerios
Benny-Gretel	Benny	Gretel	25	1	2	S	S	4	2	2	Cheerios
Benny-Gretel	Benny	Gretel	26	1	2	S	S	4	2	2	Cheerios
Benny-Gretel	Benny	Gretel	27	1	2	S	S	4	2	2	Cheerios
Benny-Gretel	Benny	Gretel	28	1	2	S	S	4	2	2	Cheerios
Benny-Gretel	Benny	Gretel	29	1	2	S	S	4	2	2	Cheerios
Benny-Gretel	Benny	Gretel	30	1	2	S	S	4	2	2	Cheerios
Benny-Gretel	Benny	Gretel	31	1	2	S	S	4	2	2	Cheerios
Benny-Gretel	Benny	Gretel	32	1	2	S	S	4	2	2	Cheerios
Benny-Gretel	Benny	Gretel	33	1	2	S	S	4	2	2	Cheerios
Benny-Gretel	Benny	Gretel	34	1	2	S	S	4	2	2	Cheerios
Benny-Gretel	Benny	Gretel	35	1	2	S	S	4	2	2	Cheerios
Benny-Gretel	Benny	Gretel	36	1	2	S	S	4	2	2	Cheerios
Benny-Gretel	Benny	Gretel	37	1	2	H	S	1	0	2	Cheerios
Benny-Gretel	Benny	Gretel	38	1	2	S	S	4	2	2	Cheerios
Benny-Gretel	Benny	Gretel	39	1	2	S	S	4	2	2	Cheerios
Benny-Gretel	Benny	Gretel	40	1	2	S	S	4	2	2	Cheerios
Benny-Gretel	Benny	Gretel	1	1	3	S	S	4	2	2	Cheerios
Benny-Gretel	Benny	Gretel	2	1	3	S	S	4	2	2	Cheerios
Benny-Gretel	Benny	Gretel	3	1	3	S	S	4	2	2	Cheerios
Benny-Gretel	Benny	Gretel	4	1	3	S	S	4	2	2	Cheerios
Benny-Gretel	Benny	Gretel	5	1	3	S	S	4	2	2	Cheerios
Benny-Gretel	Benny	Gretel	6	1	3	S	S	4	2	2	Cheerios
Benny-Gretel	Benny	Gretel	7	1	3	S	S	4	2	2	Cheerios
Benny-Gretel	Benny	Gretel	8	1	3	S	S	4	2	2	Cheerios
Benny-Gretel	Benny	Gretel	9	1	3	S	S	4	2	2	Cheerios
Benny-Gretel	Benny	Gretel	10	1	3	S	S	4	2	2	Cheerios
Benny-Gretel	Benny	Gretel	11	1	3	S	S	4	2	2	Cheerios
Benny-Gretel	Benny	Gretel	12	1	3	S	S	4	2	2	Cheerios
Benny-Gretel	Benny	Gretel	13	1	3	S	S	4	2	2	Cheerios
Benny-Gretel	Benny	Gretel	14	1	3	S	S	4	2	2	Cheerios
Benny-Gretel	Benny	Gretel	15	1	3	S	S	4	2	2	Cheerios
Benny-Gretel	Benny	Gretel	16	1	3	S	S	4	2	2	Cheerios
Benny-Gretel	Benny	Gretel	17	1	3	S	S	4	2	2	Cheerios
Benny-Gretel	Benny	Gretel	18	1	3	S	S	4	2	2	Cheerios
Benny-Gretel	Benny	Gretel	19	1	3	S	S	4	2	2	Cheerios
Benny-Gretel	Benny	Gretel	20	1	3	S	S	4	2	2	Cheerios
Benny-Gretel	Benny	Gretel	21	1	3	S	S	4	2	2	Cheerios
Benny-Gretel	Benny	Gretel	22	1	3	S	S	4	2	2	Cheerios
Benny-Gretel	Benny	Gretel	23	1	3	S	S	4	2	2	Cheerios
Benny-Gretel	Benny	Gretel	24	1	3	S	S	4	2	2	Cheerios
Benny-Gretel	Benny	Gretel	25	1	3	S	S	4	2	2	Cheerios
Benny-Gretel	Benny	Gretel	26	1	3	S	S	4	2	2	Cheerios
Benny-Gretel	Benny	Gretel	27	1	3	S	S	4	2	2	Cheerios
Benny-Gretel	Benny	Gretel	28	1	3	S	S	4	2	2	Cheerios
Benny-Gretel	Benny	Gretel	29	1	3	S	S	4	2	2	Cheerios
Benny-Gretel	Benny	Gretel	30	1	3	S	S	4	2	2	Cheerios
Benny-Gretel	Benny	Gretel	31	1	3	S	S	4	2	2	Cheerios
Benny-Gretel	Benny	Gretel	32	1	3	S	S	4	2	2	Cheerios
Benny-Gretel	Benny	Gretel	33	1	3	S	H	0	1	2	Cheerios
Benny-Gretel	Benny	Gretel	34	1	3	S	S	4	4	4	Cheerios
Benny-Gretel	Benny	Gretel	35	1	3	S	S	4	4	4	Cheerios
Benny-Gretel	Benny	Gretel	36	1	3	S	S	4	4	4	Cheerios
Benny-Gretel	Benny	Gretel	37	1	3	S	S	4	4	4	Cheerios
Benny-Gretel	Benny	Gretel	38	1	3	S	S	4	4	4	Cheerios
Benny-Gretel	Benny	Gretel	39	1	3	S	S	4	4	4	Cheerios
Benny-Gretel	Benny	Gretel	40	1	3	S	S	4	4	4	Cheerios
Benny-Gretel	Benny	Gretel	1	1	4	S	S	4	2	2	Cheerios
Benny-Gretel	Benny	Gretel	2	1	4	S	S	4	2	2	Cheerios
Benny-Gretel	Benny	Gretel	3	1	4	S	S	4	2	2	Cheerios
Benny-Gretel	Benny	Gretel	4	1	4	S	S	4	2	2	Cheerios
Benny-Gretel	Benny	Gretel	5	1	4	S	S	4	2	2	Cheerios
Benny-Gretel	Benny	Gretel	6	1	4	S	S	4	2	2	Cheerios
Benny-Gretel	Benny	Gretel	7	1	4	S	S	4	2	2	Cheerios
Benny-Gretel	Benny	Gretel	8	1	4	S	S	4	2	2	Cheerios
Benny-Gretel	Benny	Gretel	9	1	4	S	S	4	2	2	Cheerios
Benny-Gretel	Benny	Gretel	10	1	4	S	S	4	2	2	Cheerios
Benny-Gretel	Benny	Gretel	11	1	4	S	S	4	2	2	Cheerios
Benny-Gretel	Benny	Gretel	12	1	4	S	H	0	1	2	Cheerios
Benny-Gretel	Benny	Gretel	13	1	4	S	S	4	2	2	Cheerios
Benny-Gretel	Benny	Gretel	14	1	4	S	H	0	1	2	Cheerios
Benny-Gretel	Benny	Gretel	15	1	4	S	H	0	1	2	Cheerios
Benny-Gretel	Benny	Gretel	16	1	4	S	S	4	2	2	Cheerios
Benny-Gretel	Benny	Gretel	17	1	4	S	S	4	2	2	Cheerios
Benny-Gretel	Benny	Gretel	18	1	4	S	H	0	1	2	Cheerios
Benny-Gretel	Benny	Gretel	19	1	4	S	S	4	2	2	Cheerios
Benny-Gretel	Benny	Gretel	20	1	4	S	S	4	2	2	Cheerios
Benny-Gretel	Benny	Gretel	21	1	4	S	S	4	2	2	Cheerios
Benny-Gretel	Benny	Gretel	22	1	4	S	S	4	2	2	Cheerios
Benny-Gretel	Benny	Gretel	23	1	4	S	S	4	2	2	Cheerios
Benny-Gretel	Benny	Gretel	24	1	4	S	S	4	2	2	Cheerios
Benny-Gretel	Benny	Gretel	25	1	4	S	S	4	2	2	Cheerios
Benny-Gretel	Benny	Gretel	26	1	4	S	S	4	2	2	Cheerios
Benny-Gretel	Benny	Gretel	27	1	4	S	H	0	1	2	Cheerios
Benny-Gretel	Benny	Gretel	28	1	4	S	S	4	2	2	Cheerios
Benny-Gretel	Benny	Gretel	29	1	4	S	S	4	2	2	Cheerios
Benny-Gretel	Benny	Gretel	30	1	4	S	S	4	2	2	Cheerios
Benny-Gretel	Benny	Gretel	31	1	4	S	S	4	2	2	Cheerios
Benny-Gretel	Benny	Gretel	32	1	4	S	S	4	2	2	Cheerios
Benny-Gretel	Benny	Gretel	33	1	4	S	S	4	2	2	Cheerios
Benny-Gretel	Benny	Gretel	34	1	4	S	S	4	2	2	Cheerios
Benny-Gretel	Benny	Gretel	35	1	4	S	S	4	2	2	Cheerios
Benny-Gretel	Benny	Gretel	36	1	4	S	S	4	2	2	Cheerios
Benny-Gretel	Benny	Gretel	37	1	4	S	S	4	2	2	Cheerios
Benny-Gretel	Benny	Gretel	38	1	4	S	S	4	2	2	Cheerios
Benny-Gretel	Benny	Gretel	39	1	4	S	S	4	2	2	Cheerios
Benny-Gretel	Benny	Gretel	40	1	4	S	S	4	2	2	Cheerios
Benny-Gretel	Benny	Gretel	1	1	5	S	S	4	2	2	Cheerios
Benny-Gretel	Benny	Gretel	2	1	5	S	S	4	2	2	Cheerios
Benny-Gretel	Benny	Gretel	3	1	5	S	S	4	2	2	Cheerios
Benny-Gretel	Benny	Gretel	4	1	5	S	S	4	2	2	Cheerios
Benny-Gretel	Benny	Gretel	5	1	5	S	S	4	2	2	Cheerios
Benny-Gretel	Benny	Gretel	6	1	5	S	S	4	2	2	Cheerios
Benny-Gretel	Benny	Gretel	7	1	5	S	S	4	2	2	Cheerios
Benny-Gretel	Benny	Gretel	8	1	5	S	S	4	2	2	Cheerios
Benny-Gretel	Benny	Gretel	9	1	5	S	S	4	2	2	Cheerios
Benny-Gretel	Benny	Gretel	10	1	5	S	H	0	1	2	Cheerios
Benny-Gretel	Benny	Gretel	11	1	5	S	S	4	2	2	Cheerios
Benny-Gretel	Benny	Gretel	12	1	5	S	S	4	2	2	Cheerios
Benny-Gretel	Benny	Gretel	13	1	5	S	S	4	2	2	Cheerios
Benny-Gretel	Benny	Gretel	14	1	5	S	S	4	2	2	Cheerios
Benny-Gretel	Benny	Gretel	15	1	5	S	S	4	2	2	Cheerios
Benny-Gretel	Benny	Gretel	16	1	5	S	S	4	2	2	Cheerios
Benny-Gretel	Benny	Gretel	17	1	5	S	S	4	2	2	Cheerios
Benny-Gretel	Benny	Gretel	18	1	5	S	H	0	1	2	Cheerios
Benny-Gretel	Benny	Gretel	19	1	5	S	H	0	1	2	Cheerios
Benny-Gretel	Benny	Gretel	20	1	5	S	S	4	2	2	Cheerios
Benny-Gretel	Benny	Gretel	21	1	5	S	S	4	2	2	Cheerios
Benny-Gretel	Benny	Gretel	22	1	5	S	S	4	2	2	Cheerios
Benny-Gretel	Benny	Gretel	23	1	5	S	S	4	2	2	Cheerios
Benny-Gretel	Benny	Gretel	24	1	5	S	S	4	2	2	Cheerios
Benny-Gretel	Benny	Gretel	25	1	5	S	S	4	2	2	Cheerios
Benny-Gretel	Benny	Gretel	26	1	5	S	S	4	2	2	Cheerios
Benny-Gretel	Benny	Gretel	27	1	5	S	S	4	2	2	Cheerios
Benny-Gretel	Benny	Gretel	28	1	5	S	S	4	2	2	Cheerios
Benny-Gretel	Benny	Gretel	29	1	5	S	S	4	2	2	Cheerios
Benny-Gretel	Benny	Gretel	30	1	5	S	S	4	2	2	Cheerios
Benny-Gretel	Benny	Gretel	31	1	5	S	S	4	2	2	Cheerios
Benny-Gretel	Benny	Gretel	32	1	5	S	H	0	1	2	Cheerios
Benny-Gretel	Benny	Gretel	33	1	5	S	S	4	2	2	Cheerios
Benny-Gretel	Benny	Gretel	34	1	5	S	H	0	1	2	Cheerios
Benny-Gretel	Benny	Gretel	35	1	5	S	S	4	2	2	Cheerios
Benny-Gretel	Benny	Gretel	36	1	5	S	S	4	2	2	Cheerios
Benny-Gretel	Benny	Gretel	37	1	5	S	S	4	2	2	Cheerios
Benny-Gretel	Benny	Gretel	38	1	5	S	H	0	1	2	Cheerios
Benny-Gretel	Benny	Gretel	39	1	5	S	S	4	2	2	Cheerios
Benny-Gretel	Benny	Gretel	40	1	5	S	S	4	2	2	Cheerios
Benny-Gretel	Gretel	Benny	1	2	6	S	S	2	4	4	Cheerios
Benny-Gretel	Gretel	Benny	2	2	6	S	S	2	4	4	Cheerios
Benny-Gretel	Gretel	Benny	3	2	6	S	S	2	4	4	Cheerios
Benny-Gretel	Gretel	Benny	4	2	6	S	S	2	4	4	Cheerios
Benny-Gretel	Gretel	Benny	5	2	6	S	S	2	4	4	Cheerios
Benny-Gretel	Gretel	Benny	6	2	6	S	S	2	4	4	Cheerios
Benny-Gretel	Gretel	Benny	7	2	6	S	S	2	4	4	Cheerios
Benny-Gretel	Gretel	Benny	8	2	6	S	S	2	4	4	Cheerios
Benny-Gretel	Gretel	Benny	9	2	6	S	S	2	4	4	Cheerios
Benny-Gretel	Gretel	Benny	10	2	6	S	S	2	4	4	Cheerios
Benny-Gretel	Gretel	Benny	11	2	6	S	S	2	4	4	Cheerios
Benny-Gretel	Gretel	Benny	12	2	6	S	S	2	4	4	Cheerios
Benny-Gretel	Gretel	Benny	13	2	6	S	S	2	4	4	Cheerios
Benny-Gretel	Gretel	Benny	14	2	6	S	S	2	4	4	Cheerios
Benny-Gretel	Gretel	Benny	15	2	6	S	S	2	4	4	Cheerios
Benny-Gretel	Gretel	Benny	16	2	6	S	S	2	4	4	Cheerios
Benny-Gretel	Gretel	Benny	17	2	6	S	S	2	4	4	Cheerios
Benny-Gretel	Gretel	Benny	18	2	6	S	S	2	4	4	Cheerios
Benny-Gretel	Gretel	Benny	19	2	6	S	S	2	4	4	Cheerios
Benny-Gretel	Gretel	Benny	20	2	6	S	S	2	4	4	Cheerios
Benny-Gretel	Gretel	Benny	21	2	6	S	S	2	4	4	Cheerios
Benny-Gretel	Gretel	Benny	22	2	6	S	S	2	4	4	Cheerios
Benny-Gretel	Gretel	Benny	23	2	6	S	S	2	4	4	Cheerios
Benny-Gretel	Gretel	Benny	24	2	6	S	S	2	4	4	Cheerios
Benny-Gretel	Gretel	Benny	25	2	6	S	S	2	4	4	Cheerios
Benny-Gretel	Gretel	Benny	26	2	6	S	S	2	4	4	Cheerios
Benny-Gretel	Gretel	Benny	27	2	6	S	S	2	4	4	Cheerios
Benny-Gretel	Gretel	Benny	28	2	6	S	S	2	4	4	Cheerios
Benny-Gretel	Gretel	Benny	29	2	6	S	S	2	4	4	Cheerios
Benny-Gretel	Gretel	Benny	30	2	6	S	S	2	4	4	Cheerios
Benny-Gretel	Gretel	Benny	31	2	6	S	S	2	4	4	Cheerios
Benny-Gretel	Gretel	Benny	32	2	6	S	S	2	4	4	Cheerios
Benny-Gretel	Gretel	Benny	33	2	6	S	S	2	4	4	Cheerios
Benny-Gretel	Gretel	Benny	34	2	6	S	S	2	4	4	Cheerios
Benny-Gretel	Gretel	Benny	35	2	6	S	S	2	4	4	Cheerios
Benny-Gretel	Gretel	Benny	36	2	6	S	S	2	4	4	Cheerios
Benny-Gretel	Gretel	Benny	37	2	6	S	S	2	4	4	Cheerios
Benny-Gretel	Gretel	Benny	38	2	6	S	S	2	4	4	Cheerios
Benny-Gretel	Gretel	Benny	39	2	6	S	S	2	4	4	Cheerios
Benny-Gretel	Gretel	Benny	40	2	6	S	S	2	4	4	Cheerios
Benny-Gretel	Gretel	Benny	1	2	7	S	S	2	4	4	Cheerios
Benny-Gretel	Gretel	Benny	2	2	7	S	S	2	4	4	Cheerios
Benny-Gretel	Gretel	Benny	3	2	7	S	S	2	4	4	Cheerios
Benny-Gretel	Gretel	Benny	4	2	7	S	S	2	4	4	Cheerios
Benny-Gretel	Gretel	Benny	5	2	7	S	S	2	4	4	Cheerios
Benny-Gretel	Gretel	Benny	6	2	7	S	S	2	4	4	Cheerios
Benny-Gretel	Gretel	Benny	7	2	7	S	S	2	4	4	Cheerios
Benny-Gretel	Gretel	Benny	8	2	7	S	S	2	4	4	Cheerios
Benny-Gretel	Gretel	Benny	9	2	7	S	S	2	4	4	Cheerios
Benny-Gretel	Gretel	Benny	10	2	7	S	S	2	4	4	Cheerios
Benny-Gretel	Gretel	Benny	11	2	7	S	S	2	4	4	Cheerios
Benny-Gretel	Gretel	Benny	12	2	7	S	S	2	4	4	Cheerios
Benny-Gretel	Gretel	Benny	13	2	7	S	S	2	4	4	Cheerios
Benny-Gretel	Gretel	Benny	14	2	7	S	S	2	4	4	Cheerios
Benny-Gretel	Gretel	Benny	15	2	7	S	S	2	4	4	Cheerios
Benny-Gretel	Gretel	Benny	16	2	7	S	S	2	4	4	Cheerios
Benny-Gretel	Gretel	Benny	17	2	7	S	S	2	4	4	Cheerios
Benny-Gretel	Gretel	Benny	18	2	7	S	S	2	4	4	Cheerios
Benny-Gretel	Gretel	Benny	19	2	7	S	S	2	4	4	Cheerios
Benny-Gretel	Gretel	Benny	20	2	7	S	S	2	4	4	Cheerios
Benny-Gretel	Gretel	Benny	21	2	7	H	S	1	0	4	Cheerios
Benny-Gretel	Gretel	Benny	22	2	7	S	S	2	4	4	Cheerios
Benny-Gretel	Gretel	Benny	23	2	7	S	S	2	4	4	Cheerios
Benny-Gretel	Gretel	Benny	24	2	7	S	S	2	4	4	Cheerios
Benny-Gretel	Gretel	Benny	25	2	7	S	S	2	4	4	Cheerios
Benny-Gretel	Gretel	Benny	26	2	7	S	S	2	4	4	Cheerios
Benny-Gretel	Gretel	Benny	27	2	7	S	S	2	4	4	Cheerios
Benny-Gretel	Gretel	Benny	28	2	7	S	S	2	4	4	Cheerios
Benny-Gretel	Gretel	Benny	29	2	7	S	S	2	4	4	Cheerios
Benny-Gretel	Gretel	Benny	30	2	7	S	S	2	4	4	Cheerios
Benny-Gretel	Gretel	Benny	31	2	7	S	S	2	4	4	Cheerios
Benny-Gretel	Gretel	Benny	32	2	7	S	S	2	4	4	Cheerios
Benny-Gretel	Gretel	Benny	33	2	7	S	S	2	4	4	Cheerios
Benny-Gretel	Gretel	Benny	34	2	7	S	S	2	4	4	Cheerios
Benny-Gretel	Gretel	Benny	35	2	7	S	S	2	4	4	Cheerios
Benny-Gretel	Gretel	Benny	36	2	7	S	S	2	4	4	Cheerios
Benny-Gretel	Gretel	Benny	37	2	7	S	S	2	4	4	Cheerios
Benny-Gretel	Gretel	Benny	38	2	7	S	S	2	4	4	Cheerios
Benny-Gretel	Gretel	Benny	39	2	7	S	S	2	4	4	Cheerios
Benny-Gretel	Gretel	Benny	40	2	7	S	S	2	4	4	Cheerios
Benny-Gretel	Gretel	Benny	1	2	8	S	S	4	2	2	Cheerios
Benny-Gretel	Gretel	Benny	2	2	8	S	S	4	2	2	Cheerios
Benny-Gretel	Gretel	Benny	3	2	8	S	S	4	2	2	Cheerios
Benny-Gretel	Gretel	Benny	4	2	8	S	S	4	2	2	Cheerios
Benny-Gretel	Gretel	Benny	5	2	8	S	S	4	2	2	Cheerios
Benny-Gretel	Gretel	Benny	6	2	8	S	S	4	2	2	Cheerios
Benny-Gretel	Gretel	Benny	7	2	8	S	S	4	2	2	Cheerios
Benny-Gretel	Gretel	Benny	8	2	8	S	S	4	2	2	Cheerios
Benny-Gretel	Gretel	Benny	9	2	8	S	S	4	2	2	Cheerios
Benny-Gretel	Gretel	Benny	10	2	8	S	S	4	2	2	Cheerios
Benny-Gretel	Gretel	Benny	11	2	8	S	S	4	2	2	Cheerios
Benny-Gretel	Gretel	Benny	12	2	8	S	S	4	2	2	Cheerios
Benny-Gretel	Gretel	Benny	13	2	8	S	S	4	2	2	Cheerios
Benny-Gretel	Gretel	Benny	14	2	8	S	S	4	2	2	Cheerios
Benny-Gretel	Gretel	Benny	15	2	8	S	S	4	2	2	Cheerios
Benny-Gretel	Gretel	Benny	16	2	8	S	S	4	2	2	Cheerios
Benny-Gretel	Gretel	Benny	17	2	8	S	S	4	2	2	Cheerios
Benny-Gretel	Gretel	Benny	18	2	8	S	S	4	2	2	Cheerios
Benny-Gretel	Gretel	Benny	19	2	8	S	S	4	2	2	Cheerios
Benny-Gretel	Gretel	Benny	20	2	8	S	S	4	2	2	Cheerios
Benny-Gretel	Gretel	Benny	21	2	8	S	S	4	2	2	Cheerios
Benny-Gretel	Gretel	Benny	22	2	8	S	S	4	2	2	Cheerios
Benny-Gretel	Gretel	Benny	23	2	8	S	S	4	2	2	Cheerios
Benny-Gretel	Gretel	Benny	24	2	8	S	S	4	2	2	Cheerios
Benny-Gretel	Gretel	Benny	25	2	8	S	S	4	2	2	Cheerios
Benny-Gretel	Gretel	Benny	26	2	8	S	S	4	2	2	Cheerios
Benny-Gretel	Gretel	Benny	27	2	8	S	S	4	2	2	Cheerios
Benny-Gretel	Gretel	Benny	28	2	8	S	S	4	2	2	Cheerios
Benny-Gretel	Gretel	Benny	29	2	8	S	S	4	2	2	Cheerios
Benny-Gretel	Gretel	Benny	30	2	8	S	S	4	2	2	Cheerios
Benny-Gretel	Gretel	Benny	31	2	8	S	S	4	2	2	Cheerios
Benny-Gretel	Gretel	Benny	32	2	8	S	S	4	2	2	Cheerios
Benny-Gretel	Gretel	Benny	33	2	8	S	S	4	2	2	Cheerios
Benny-Gretel	Gretel	Benny	34	2	8	S	S	4	2	2	Cheerios
Benny-Gretel	Gretel	Benny	35	2	8	S	S	4	2	2	Cheerios
Benny-Gretel	Gretel	Benny	36	2	8	S	S	4	2	2	Cheerios
Benny-Gretel	Gretel	Benny	37	2	8	S	S	4	2	2	Cheerios
Benny-Gretel	Gretel	Benny	38	2	8	S	S	4	2	2	Cheerios
Benny-Gretel	Gretel	Benny	39	2	8	S	S	4	2	2	Cheerios
Benny-Gretel	Gretel	Benny	40	2	8	S	S	4	2	2	Cheerios
Benny-Gretel	Gretel	Benny	1	2	9	S	S	4	2	2	Cheerios
Benny-Gretel	Gretel	Benny	2	2	9	S	S	4	2	2	Cheerios
Benny-Gretel	Gretel	Benny	3	2	9	S	S	4	2	2	Cheerios
Benny-Gretel	Gretel	Benny	4	2	9	S	S	4	2	2	Cheerios
Benny-Gretel	Gretel	Benny	5	2	9	S	S	4	2	2	Cheerios
Benny-Gretel	Gretel	Benny	6	2	9	S	S	4	2	2	Cheerios
Benny-Gretel	Gretel	Benny	7	2	9	S	S	4	2	2	Cheerios
Benny-Gretel	Gretel	Benny	8	2	9	S	S	4	2	2	Cheerios
Benny-Gretel	Gretel	Benny	9	2	9	S	S	4	2	2	Cheerios
Benny-Gretel	Gretel	Benny	10	2	9	S	S	4	2	2	Cheerios
Benny-Gretel	Gretel	Benny	11	2	9	S	S	4	2	2	Cheerios
Benny-Gretel	Gretel	Benny	12	2	9	S	S	4	2	2	Cheerios
Benny-Gretel	Gretel	Benny	13	2	9	S	S	4	2	2	Cheerios
Benny-Gretel	Gretel	Benny	14	2	9	S	S	4	2	2	Cheerios
Benny-Gretel	Gretel	Benny	15	2	9	S	S	4	2	2	Cheerios
Benny-Gretel	Gretel	Benny	16	2	9	S	S	4	2	2	Cheerios
Benny-Gretel	Gretel	Benny	17	2	9	S	S	4	2	2	Cheerios
Benny-Gretel	Gretel	Benny	18	2	9	S	S	4	2	2	Cheerios
Benny-Gretel	Gretel	Benny	19	2	9	S	S	4	2	2	Cheerios
Benny-Gretel	Gretel	Benny	20	2	9	S	S	4	2	2	Cheerios
Benny-Gretel	Gretel	Benny	21	2	9	S	S	4	2	2	Cheerios
Benny-Gretel	Gretel	Benny	22	2	9	S	S	4	2	2	Cheerios
Benny-Gretel	Gretel	Benny	23	2	9	S	S	4	2	2	Cheerios
Benny-Gretel	Gretel	Benny	24	2	9	S	S	4	2	2	Cheerios
Benny-Gretel	Gretel	Benny	25	2	9	S	S	4	2	2	Cheerios
Benny-Gretel	Gretel	Benny	26	2	9	S	S	4	2	2	Cheerios
Benny-Gretel	Gretel	Benny	27	2	9	S	S	4	2	2	Cheerios
Benny-Gretel	Gretel	Benny	28	2	9	S	S	4	2	2	Cheerios
Benny-Gretel	Gretel	Benny	29	2	9	S	S	4	2	2	Cheerios
Benny-Gretel	Gretel	Benny	30	2	9	S	S	4	2	2	Cheerios
Benny-Gretel	Gretel	Benny	31	2	9	S	S	4	2	2	Cheerios
Benny-Gretel	Gretel	Benny	32	2	9	S	S	4	2	2	Cheerios
Benny-Gretel	Gretel	Benny	33	2	9	S	S	4	2	2	Cheerios
Benny-Gretel	Gretel	Benny	34	2	9	S	S	4	2	2	Cheerios
Benny-Gretel	Gretel	Benny	35	2	9	S	S	4	2	2	Cheerios
Benny-Gretel	Gretel	Benny	36	2	9	S	S	4	2	2	Cheerios
Benny-Gretel	Gretel	Benny	37	2	9	S	S	4	2	2	Cheerios
Benny-Gretel	Gretel	Benny	38	2	9	S	S	4	2	2	Cheerios
Benny-Gretel	Gretel	Benny	39	2	9	S	S	4	2	2	Cheerios
Benny-Gretel	Gretel	Benny	40	2	9	S	S	4	2	2	Cheerios
Benny-Gretel	Gretel	Benny	1	2	10	H	S	1	0	4	Cheerios
Benny-Gretel	Gretel	Benny	2	2	10	S	S	2	4	4	Cheerios
Benny-Gretel	Gretel	Benny	3	2	10	S	S	2	4	4	Cheerios
Benny-Gretel	Gretel	Benny	4	2	10	S	H	0	1	4	Cheerios
Benny-Gretel	Gretel	Benny	5	2	10	S	S	2	4	4	Cheerios
Benny-Gretel	Gretel	Benny	6	2	10	S	S	2	4	4	Cheerios
Benny-Gretel	Gretel	Benny	7	2	10	S	S	2	4	4	Cheerios
Benny-Gretel	Gretel	Benny	8	2	10	S	S	2	4	4	Cheerios
Benny-Gretel	Gretel	Benny	9	2	10	S	S	2	4	4	Cheerios
Benny-Gretel	Gretel	Benny	10	2	10	S	S	2	4	4	Cheerios
Benny-Gretel	Gretel	Benny	11	2	10	S	S	2	4	4	Cheerios
Benny-Gretel	Gretel	Benny	12	2	10	S	S	2	4	4	Cheerios
Benny-Gretel	Gretel	Benny	13	2	10	S	S	2	4	4	Cheerios
Benny-Gretel	Gretel	Benny	14	2	10	S	S	2	4	4	Cheerios
Benny-Gretel	Gretel	Benny	15	2	10	H	S	1	0	4	Cheerios
Benny-Gretel	Gretel	Benny	16	2	10	S	S	2	4	4	Cheerios
Benny-Gretel	Gretel	Benny	17	2	10	S	S	2	4	4	Cheerios
Benny-Gretel	Gretel	Benny	18	2	10	S	S	2	4	4	Cheerios
Benny-Gretel	Gretel	Benny	19	2	10	S	S	2	4	4	Cheerios
Benny-Gretel	Gretel	Benny	20	2	10	S	S	2	4	4	Cheerios
Benny-Gretel	Gretel	Benny	21	2	10	S	S	2	4	4	Cheerios
Benny-Gretel	Gretel	Benny	22	2	10	S	S	2	4	4	Cheerios
Benny-Gretel	Gretel	Benny	23	2	10	S	S	2	4	4	Cheerios
Benny-Gretel	Gretel	Benny	24	2	10	S	H	0	1	4	Cheerios
Benny-Gretel	Gretel	Benny	25	2	10	S	S	2	4	4	Cheerios
Benny-Gretel	Gretel	Benny	26	2	10	S	S	2	4	4	Cheerios
Benny-Gretel	Gretel	Benny	27	2	10	S	S	2	4	4	Cheerios
Benny-Gretel	Gretel	Benny	28	2	10	S	S	2	4	4	Cheerios
Benny-Gretel	Gretel	Benny	29	2	10	S	S	2	4	4	Cheerios
Benny-Gretel	Gretel	Benny	30	2	10	S	S	2	4	4	Cheerios
Benny-Gretel	Gretel	Benny	31	2	10	S	S	2	4	4	Cheerios
Benny-Gretel	Gretel	Benny	32	2	10	S	S	2	4	4	Cheerios
Benny-Gretel	Gretel	Benny	33	2	10	S	S	2	4	4	Cheerios
Benny-Gretel	Gretel	Benny	34	2	10	S	S	2	4	4	Cheerios
Benny-Gretel	Gretel	Benny	35	2	10	S	S	2	4	4	Cheerios
Benny-Gretel	Gretel	Benny	36	2	10	S	S	2	4	4	Cheerios
Benny-Gretel	Gretel	Benny	37	2	10	S	S	2	4	4	Cheerios
Benny-Gretel	Gretel	Benny	38	2	10	S	S	2	4	4	Cheerios
Benny-Gretel	Gretel	Benny	39	2	10	S	S	2	4	4	Cheerios
[truncated: 3,986 more rows]

## Sheet: Variable descriptions
Pair	Dyad being tested
Player 1	Player to make choice first
Player 2	Player to make choice second
Trial	Trial number
Block	Block number
Session	Session number
Player 1 Choice	Player 1's choice between stag (s) and hare (h)
Player 2 Choice	Player 2's choice between stag (s) and hare (h)
Player 1 reward	The number of rewards (cheerios or pellets) that player 1 received in this trial
Player 2 reward	The number of rewards (cheerios or pellets) that player 2 received in this trial
P2 max payout	Player 2's maximum reward when stag is chosen by both partners
Reward	The type of reward given to the partners, either pellets or cheerios
Pair
Player 1
Player 2
Trial
Block
Session
Player 1 Choice
Player 2 Choice
Player 1 reward
Player 2 reward
P2 max payout
Reward
Pair
Player 1
Player 2
Trial
Block
Session
Player 1 Choice
Player 2 Choice
Player 1 reward
Player 2 reward
P2 max payout
Reward
Pair
Player 1
Player 2
Trial
Block
Session
Player 1 Choice
Player 2 Choice
Player 1 reward
Player 2 reward
P2 max payout
Reward
Pair
Player 1
Player 2
Trial
Block
Session
Player 1 Choice
Player 2 Choice
Player 1 reward
Player 2 reward
P2 max payout
Reward
Pair
Player 1
Player 2
Trial
Block
Session
Player 1 Choice
Player 2 Choice
Player 1 reward
Player 2 reward
P2 max payout
Reward
Pair
Player 1
Player 2
Trial
Block
Session
Player 1 Choice
Player 2 Choice
Player 1 reward
Player 2 reward
P2 max payout
Reward
Pair
Player 1
Player 2
Trial
Block
Session
Player 1 Choice
Player 2 Choice
Player 1 reward
Player 2 reward
P2 max payout
Reward
Pair
Player 1
Player 2
Trial
Block
Session
Player 1 Choice
Player 2 Choice
Player 1 reward
Player 2 reward
P2 max payout
Reward
Pair
Player 1
Player 2
Trial
Block
Session
Player 1 Choice
Player 2 Choice
Player 1 reward
Player 2 reward
P2 max payout
Reward
Pair
Player 1
Player 2
Trial
Block
Session
Player 1 Choice
Player 2 Choice
Player 1 reward
Player 2 reward
P2 max payout
Reward
Pair
Player 1
Player 2
Trial
Block
Session
Player 1 Choice
Player 2 Choice
Player 1 reward
Player 2 reward
P2 max payout
Reward
Pair
Player 1
Player 2
Trial
Block
Session
Player 1 Choice
Player 2 Choice
Player 1 reward
Player 2 reward
P2 max payout
Reward
Pair
Player 1
Player 2
Trial
Block
Session
Player 1 Choice
Player 2 Choice
Player 1 reward
Player 2 reward
P2 max payout
Reward
Pair
Player 1
Player 2
Trial
Block
Session
Player 1 Choice
Player 2 Choice
Player 1 reward
Player 2 reward
P2 max payout
Reward
Pair
Player 1
Player 2
Trial
Block
Session
Player 1 Choice
Player 2 Choice
Player 1 reward
Player 2 reward
P2 max payout
Reward
Pair
Player 1
Player 2
Trial
Block
Session
Player 1 Choice
Player 2 Choice
Player 1 reward
Player 2 reward
P2 max payout
Reward
Pair
Player 1
Player 2
Trial
Block
Session
Player 1 Choice
Player 2 Choice
Player 1 reward
Player 2 reward
P2 max payout
Reward
Pair
Player 1
Player 2
Trial
Block
Session
Player 1 Choice
Player 2 Choice
Player 1 reward
Player 2 reward
P2 max payout
Reward
Pair
Player 1
Player 2
Trial
Block
Session
Player 1 Choice
Player 2 Choice
Player 1 reward
Player 2 reward
P2 max payout
Reward
Pair
Player 1
Player 2
Trial
Block
Session
Player 1 Choice
Player 2 Choice
Player 1 reward
Player 2 reward
P2 max payout
Reward
Pair
Player 1
Player 2
Trial
Block
Session
Player 1 Choice
Player 2 Choice
Player 1 reward
Player 2 reward
P2 max payout
Reward
Pair
Player 1
Player 2
Trial
Block
Session
Player 1 Choice
Player 2 Choice
Player 1 reward
Player 2 reward
P2 max payout
Reward
Pair
Player 1
Player 2
Trial
Block
Session
Player 1 Choice
Player 2 Choice
Player 1 reward
Player 2 reward
P2 max payout
Reward
Pair
Player 1
Player 2
Trial
Block
Session
Player 1 Choice
Player 2 Choice
Player 1 reward
Player 2 reward
P2 max payout
Reward
Pair
Player 1
Player 2
Trial
Block
Session
Player 1 Choice
Player 2 Choice
Player 1 reward
Player 2 reward
P2 max payout
Reward
Pair
Player 1
Player 2
Trial
Block
Session
Player 1 Choice
Player 2 Choice
Player 1 reward
Player 2 reward
P2 max payout
Reward
Pair
Player 1
Player 2
Trial
Block
Session
Player 1 Choice
Player 2 Choice
Player 1 reward
Player 2 reward
P2 max payout
Reward
Pair
Player 1
Player 2
Trial
Block
Session
Player 1 Choice
Player 2 Choice
Player 1 reward
Player 2 reward
P2 max payout
Reward
Pair
Player 1
Player 2
Trial
Block
Session
Player 1 Choice
Player 2 Choice
Player 1 reward
Player 2 reward
P2 max payout
Reward
Pair
Player 1
Player 2
Trial
Block
Session
Player 1 Choice
Player 2 Choice
Player 1 reward
Player 2 reward
P2 max payout
Reward
Pair
Player 1
Player 2
Trial
Block
Session
Player 1 Choice
Player 2 Choice
Player 1 reward
Player 2 reward
P2 max payout
Reward
Pair
Player 1
Player 2
Trial
Block
Session
Player 1 Choice
Player 2 Choice
Player 1 reward
Player 2 reward
P2 max payout
Reward
Pair
Player 1
Player 2
Trial
Block
Session
Player 1 Choice
Player 2 Choice
Player 1 reward
Player 2 reward
P2 max payout
Reward
Pair
Player 1
Player 2
Trial
Block
Session
Player 1 Choice
Player 2 Choice
Player 1 reward
Player 2 reward
P2 max payout
Reward
Pair
Player 1
Player 2
Trial
Block
Session
Player 1 Choice
Player 2 Choice
Player 1 reward
Player 2 reward
P2 max payout
Reward
Pair
Player 1
Player 2
Trial
Block
Session
Player 1 Choice
Player 2 Choice
Player 1 reward
Player 2 reward
P2 max payout
Reward
Pair
Player 1
Player 2
Trial
Block
Session
Player 1 Choice
Player 2 Choice
Player 1 reward
Player 2 reward
P2 max payout
Reward
Pair
Player 1
Player 2
Trial
Block
Session
Player 1 Choice
Player 2 Choice
Player 1 reward
Player 2 reward
P2 max payout
Reward
Pair
Player 1
Player 2
Trial
Block
Session
Player 1 Choice
Player 2 Choice
Player 1 reward
Player 2 reward
P2 max payout
Reward
Pair
Player 1
Player 2
Trial
Block
Session
Player 1 Choice
Player 2 Choice
Player 1 reward
Player 2 reward
P2 max payout
Reward
Pair
Player 1
Player 2
Trial
Block
Session
Player 1 Choice
Player 2 Choice
Player 1 reward
Player 2 reward
P2 max payout
Reward
Pair
Player 1
Player 2
Trial
Block
Session
Player 1 Choice
Player 2 Choice
Player 1 reward
Player 2 reward
P2 max payout
Reward
Pair
Player 1
Player 2
Trial
Block
Session
Player 1 Choice
Player 2 Choice
Player 1 reward
Player 2 reward
P2 max payout
Reward
Pair
Player 1
Player 2
Trial
Block
Session
Player 1 Choice
Player 2 Choice
Player 1 reward
Player 2 reward
P2 max payout
Reward
Pair
Player 1
Player 2
Trial
Block
Session
Player 1 Choice
Player 2 Choice
Player 1 reward
Player 2 reward
P2 max payout
Reward
Pair
Player 1
Player 2
Trial
Block
Session
Player 1 Choice
Player 2 Choice
Player 1 reward
Player 2 reward
P2 max payout
Reward
Pair
Player 1
Player 2
Trial
Block
Session
Player 1 Choice
Player 2 Choice
Player 1 reward
Player 2 reward
P2 max payout
Reward
Pair
Player 1
Player 2
Trial
Block
Session
Player 1 Choice
Player 2 Choice
Player 1 reward
Player 2 reward
P2 max payout
Reward
Pair
Player 1
Player 2
Trial
Block
Session
Player 1 Choice
Player 2 Choice
Player 1 reward
Player 2 reward
P2 max payout
Reward
Pair
Player 1
Player 2
Trial
Block
Session
Player 1 Choice
Player 2 Choice
Player 1 reward
Player 2 reward
P2 max payout
Reward
Pair
Player 1
Player 2
Trial
Block
Session
Player 1 Choice
Player 2 Choice
Player 1 reward
Player 2 reward
P2 max payout
Reward
Pair
Player 1
Player 2
Trial
Block
Session
Player 1 Choice
Player 2 Choice
Player 1 reward
Player 2 reward
P2 max payout
Reward
Pair
Player 1
Player 2
Trial
Block
Session
Player 1 Choice
Player 2 Choice
Player 1 reward
Player 2 reward
P2 max payout
Reward
Pair
Player 1
Player 2
Trial
Block
Session
Player 1 Choice
Player 2 Choice
Player 1 reward
Player 2 reward
P2 max payout
Reward
Pair
Player 1
Player 2
Trial
Block
Session
Player 1 Choice
Player 2 Choice
Player 1 reward
Player 2 reward
P2 max payout
Reward
Pair
Player 1
Player 2
Trial
Block
Session
Player 1 Choice
Player 2 Choice
Player 1 reward
Player 2 reward
P2 max payout
Reward
Pair
Player 1
Player 2
Trial
Block
Session
Player 1 Choice
Player 2 Choice
Player 1 reward
Player 2 reward
P2 max payout
Reward
Pair
Player 1
Player 2
Trial
Block
Session
Player 1 Choice
Player 2 Choice
Player 1 reward
Player 2 reward
P2 max payout
Reward
Pair
Player 1
Player 2
Trial
Block
Session
Player 1 Choice
Player 2 Choice
Player 1 reward
Player 2 reward
P2 max payout
Reward
Pair
Player 1
Player 2
Trial
Block
Session
Player 1 Choice
Player 2 Choice
Player 1 reward
Player 2 reward
P2 max payout
Reward
Pair
Player 1
Player 2
Trial
Block
Session
Player 1 Choice
Player 2 Choice
Player 1 reward
Player 2 reward
P2 max payout
Reward
Pair
Player 1
Player 2
Trial
Block
Session
Player 1 Choice
Player 2 Choice
Player 1 reward
Player 2 reward
P2 max payout
Reward
Pair
Player 1
Player 2
Trial
Block
Session
Player 1 Choice
Player 2 Choice
Player 1 reward
Player 2 reward
P2 max payout
Reward
