# Supplementary material for: Anything for a cheerio: Brown capuchins (Sapajus [Cebus] apella) consistently coordinate in an Assurance Game for unequal payoffs
Source: Am J Primatol. 2021 Aug 26;83(10):e23321. doi: 10.1002/ajp.23321 (PMC11475490; doi:10.1002/ajp.23321)
Supplement: Supplementary file 9 — Supporting information. [file AJP-83-e23321-s002.xlsx]

## Sheet: S5 Behavioral data
Block	Session	Scratches	Dyad	Subject	Max reward	Time observed
1	1	45	Benny-Gretal	Benny	4	1576.71
1	2	24	Benny-Gretal	Benny	4	1466.73
1	4	8	Benny-Gretal	Benny	4	1435.73
1	5	26	Benny-Gretal	Benny	4	1326.26
2	6	15	Benny-Gretal	Benny	4	1332.96
2	7	9	Benny-Gretal	Benny	4	1247.25
2	8	9	Benny-Gretal	Benny	2	1427.26
2	9	12	Benny-Gretal	Benny	2	1314.05
2	10	10	Benny-Gretal	Benny	4	1444.64
3	11	43	Benny-Gretal	Benny	2	1538.24
3	13	31	Benny-Gretal	Benny	2	1367.67
3	14	5	Benny-Gretal	Benny	2	1397.1
3	15	15	Benny-Gretal	Benny	2	1464.7
4	16	11	Benny-Gretal	Benny	2	1340.37
4	17	12	Benny-Gretal	Benny	2	1316.48
4	18	11	Benny-Gretal	Benny	2	1344.64
4	19	19	Benny-Gretal	Benny	2	1319.08
4	20	13	Benny-Gretal	Benny	2	1356.52
1	1	45	Benny-Gretal	Gretal	2	1578.31
1	2	65	Benny-Gretal	Gretal	2	1463.13
1	4	36	Benny-Gretal	Gretal	2	1437.17
1	5	39	Benny-Gretal	Gretal	2	1328.89
2	6	85	Benny-Gretal	Gretal	2	1332.3
2	7	23	Benny-Gretal	Gretal	2	1252.78
2	8	31	Benny-Gretal	Gretal	2	1427.36
2	9	35	Benny-Gretal	Gretal	2	1314.11
2	10	27	Benny-Gretal	Gretal	2	1439.74
3	11	15	Benny-Gretal	Gretal	4	1539.04
3	13	7	Benny-Gretal	Gretal	4	1367.93
3	14	21	Benny-Gretal	Gretal	4	1395.43
3	15	21	Benny-Gretal	Gretal	4	1464.13
4	16	9	Benny-Gretal	Gretal	4	1340.14
4	17	8	Benny-Gretal	Gretal	4	1312.98
4	18	17	Benny-Gretal	Gretal	4	1342.47
4	19	11	Benny-Gretal	Gretal	4	1319.62
4	20	10	Benny-Gretal	Gretal	4	1356.52
1	1	12	Griffin-Widget	Griffin	4	1607.67
1	2	16	Griffin-Widget	Griffin	4	1754.95
1	3	14	Griffin-Widget	Griffin	4	1143.81
1	4	31	Griffin-Widget	Griffin	4	1320.42
1	5	56	Griffin-Widget	Griffin	4	1441.67
2	6	9	Griffin-Widget	Griffin	4	1434.4
2	7	8	Griffin-Widget	Griffin	4	1532.96
2	8	26	Griffin-Widget	Griffin	4	1409.67
2	9	25	Griffin-Widget	Griffin	4	1422.69
2	10	20	Griffin-Widget	Griffin	4	1427.63
3	11	29	Griffin-Widget	Griffin	2	1550.32
3	13	29	Griffin-Widget	Griffin	2	1704.67
3	15	33	Griffin-Widget	Griffin	2	2706.64
4	16	13	Griffin-Widget	Griffin	2	1680.15
4	17	8	Griffin-Widget	Griffin	2	1000.37
4	18	23	Griffin-Widget	Griffin	2	2043.78
4	19	8	Griffin-Widget	Griffin	2	1773.1
1	1	14	Griffin-Widget	Widget	2	1607.87
1	2	5	Griffin-Widget	Widget	2	1754.72
1	3	6	Griffin-Widget	Widget	2	1143.41
1	4	11	Griffin-Widget	Widget	2	1321.55
1	5	15	Griffin-Widget	Widget	2	1441.34
2	6	19	Griffin-Widget	Widget	2	1436.84
2	7	9	Griffin-Widget	Widget	2	1532.96
2	8	5	Griffin-Widget	Widget	2	1409.37
2	9	9	Griffin-Widget	Widget	2	1423.82
2	10	5	Griffin-Widget	Widget	2	1427.73
3	11	12	Griffin-Widget	Widget	4	1550.35
3	13	10	Griffin-Widget	Widget	4	1704.9
3	15	9	Griffin-Widget	Widget	4	2707.3
4	16	9	Griffin-Widget	Widget	4	1680.61
4	17	2	Griffin-Widget	Widget	4	1000.2
4	18	10	Griffin-Widget	Widget	4	2043.61
4	19	2	Griffin-Widget	Widget	4	1773.61
1	1	7	Liam-Logan	Logan	2	1848.31
1	2	21	Liam-Logan	Logan	2	1845.81
1	3	23	Liam-Logan	Logan	2	1911.78
1	4	6	Liam-Logan	Logan	2	2192.52
1	5	8	Liam-Logan	Logan	2	2261.49
2	6	6	Liam-Logan	Logan	2	1897.63
2	7	5	Liam-Logan	Logan	2	1929.29
2	8	46	Liam-Logan	Logan	2	1853.18
2	9	9	Liam-Logan	Logan	2	1900.9
2	10	51	Liam-Logan	Logan	2	1885.92
3	11	14	Liam-Logan	Logan	4	1938.7
3	12	9	Liam-Logan	Logan	4	1448.21
3	14	43	Liam-Logan	Logan	4	1812.74
4	16	11	Liam-Logan	Logan	4	1843.58
4	18	22	Liam-Logan	Logan	4	1705.3
4	19	7	Liam-Logan	Logan	4	1678.88
1	1	13	Liam-Logan	Liam	4	1847.68
1	2	1	Liam-Logan	Liam	4	1846.91
1	3	4	Liam-Logan	Liam	4	1913.31
1	4	5	Liam-Logan	Liam	4	2192.22
1	5	23	Liam-Logan	Liam	4	2261.63
2	6	7	Liam-Logan	Liam	4	379.779
2	7	6	Liam-Logan	Liam	4	1929.43
2	8	14	Liam-Logan	Liam	4	295.695
2	9	10	Liam-Logan	Liam	4	182.082
2	10	4	Liam-Logan	Liam	2	214.748
3	11	8	Liam-Logan	Liam	2	1938.1
3	12	0	Liam-Logan	Liam	2	1449.21
3	14	3	Liam-Logan	Liam	2	1812.84
4	16	4	Liam-Logan	Liam	2	1842.04
4	18	3	Liam-Logan	Liam	2	1697.36
4	19	3	Liam-Logan	Liam	2	1679.24
1	1	59	Lily-Wren	Lily	2	1692.19
1	2	55	Lily-Wren	Lily	2	1693.79
1	3	74	Lily-Wren	Lily	2	1616.18
1	4	17	Lily-Wren	Lily	2	1381.85
1	5	35	Lily-Wren	Lily	2	1698.96
2	6	58	Lily-Wren	Lily	2	1834.87
2	7	31	Lily-Wren	Lily	2	1353.62
2	8	44	Lily-Wren	Lily	2	1845.68
2	9	63	Lily-Wren	Lily	2	1718.85
2	10	64	Lily-Wren	Lily	4	1739.64
3	11	86	Lily-Wren	Lily	4	1984.95
3	12	83	Lily-Wren	Lily	4	1970.9
3	13	59	Lily-Wren	Lily	4	1549.08
3	14	25	Lily-Wren	Lily	4	1801.5
3	15	13	Lily-Wren	Lily	4	1955.82
4	16	7	Lily-Wren	Lily	4	1439.81
4	17	15	Lily-Wren	Lily	4	1583.98
4	18	10	Lily-Wren	Lily	4	1452.52
1	1	6	Lily-Wren	Wren	4	1691.92
1	2	16	Lily-Wren	Wren	4	1691.46
1	3	5	Lily-Wren	Wren	4	1615.48
1	4	4	Lily-Wren	Wren	4	1382.35
1	5	2	Lily-Wren	Wren	4	1699.36
2	6	5	Lily-Wren	Wren	4	1836.6
2	7	1	Lily-Wren	Wren	4	1353.22
2	8	5	Lily-Wren	Wren	4	1846.14
2	9	3	Lily-Wren	Wren	4	1720.32
2	10	3	Lily-Wren	Wren	2	1740.27
3	11	7	Lily-Wren	Wren	2	1985.25
3	12	7	Lily-Wren	Wren	2	1970.2
3	13	3	Lily-Wren	Wren	2	1548.11
3	14	5	Lily-Wren	Wren	2	1801.23
3	15	5	Lily-Wren	Wren	2	1955.75
4	16	15	Lily-Wren	Wren	2	1440.37
4	17	9	Lily-Wren	Wren	2	1583.92
1	18	7	Lily-Wren	Wren	2	1452.85
1	1	16	Mason-Gonzo	Gonzo	2	1605.46
1	2	2	Mason-Gonzo	Gonzo	2	656.155
1	4	21	Mason-Gonzo	Gonzo	2	1597.86
1	5	8	Mason-Gonzo	Gonzo	2	1432.13
2	6	17	Mason-Gonzo	Gonzo	2	1350.35
2	8	11	Mason-Gonzo	Gonzo	2	1060.59
2	10	77	Mason-Gonzo	Gonzo	2	1646.24
3	11	45	Mason-Gonzo	Gonzo	4	1156.12
3	12	14	Mason-Gonzo	Gonzo	4	1435.53
3	13	9	Mason-Gonzo	Gonzo	4	1390.29
4	17	9	Mason-Gonzo	Gonzo	4	1727.96
4	18	12	Mason-Gonzo	Gonzo	4	1411.34
1	1	11	Mason-Gonzo	Mason	4	1605.46
1	2	1	Mason-Gonzo	Mason	4	663.396
1	4	22	Mason-Gonzo	Mason	4	1597.56
1	5	13	Mason-Gonzo	Mason	4	1427.09
2	6	24	Mason-Gonzo	Mason	4	1322.12
2	8	7	Mason-Gonzo	Mason	4	1060.59
2	10	6	Mason-Gonzo	Mason	4	1645.11
3	11	18	Mason-Gonzo	Mason	2	1153.45
3	12	13	Mason-Gonzo	Mason	2	1435.5
3	13	28	Mason-Gonzo	Mason	2	1388.79
4	17	11	Mason-Gonzo	Mason	2	1728.53
4	18	40	Mason-Gonzo	Mason	2	1410.08
1	1	30	Nkima-Nala	Nala	2	1714.91
1	2	19	Nkima-Nala	Nala	2	1512.31
1	3	17	Nkima-Nala	Nala	2	1637.44
1	4	20	Nkima-Nala	Nala	2	1256.86
1	5	9	Nkima-Nala	Nala	2	1997.76
2	6	16	Nkima-Nala	Nala	2	1208.47
2	7	20	Nkima-Nala	Nala	2	1197.33
2	8	5	Nkima-Nala	Nala	2	1658.99
2	9	26	Nkima-Nala	Nala	2	1370.87
2	10	9	Nkima-Nala	Nala	4	1367.4
3	11	15	Nkima-Nala	Nala	4	1482.91
3	13	15	Nkima-Nala	Nala	4	2071.44
3	14	24	Nkima-Nala	Nala	4	1585.52
3	15	32	Nkima-Nala	Nala	4	1604.27
4	16	4	Nkima-Nala	Nala	4	1274.51
4	17	1	Nkima-Nala	Nala	4	1368.67
4	20	5	Nkima-Nala	Nala	4	1423.96
1	1	5	Nkima-Nala	Nkima	4	1714.78
1	2	11	Nkima-Nala	Nkima	4	1511.31
1	3	5	Nkima-Nala	Nkima	4	1637.44
1	4	3	Nkima-Nala	Nkima	4	1258.12
1	5	7	Nkima-Nala	Nkima	4	1997.5
2	6	1	Nkima-Nala	Nkima	4	1208.77
2	7	9	Nkima-Nala	Nkima	4	1193.46
2	8	0	Nkima-Nala	Nkima	4	1659.46
2	9	3	Nkima-Nala	Nkima	2	1370.7
2	10	6	Nkima-Nala	Nkima	2	1366.73
3	11	22	Nkima-Nala	Nkima	2	1481.45
3	13	8	Nkima-Nala	Nkima	2	2073.87
3	14	2	Nkima-Nala	Nkima	2	1585.98
3	15	7	Nkima-Nala	Nkima	2	1604.34
4	16	2	Nkima-Nala	Nkima	2	1275.31
4	17	2	Nkima-Nala	Nkima	2	1368.7
4	20	9	Nkima-Nala	Nkima	2	1424.49

## Sheet: Variable descriptions
Block	Block number
Session	Session number
Scratches	Total number of scratches that occurred in this session
Dyad	Pair observed
Subject	Subject observed
Max reward	The observed player's maximum reward when stag is chosen by both partners
Time observed	Total time observed in seconds from when Player 1 makes their first choice until when Player 2 makes their last choice
